# Supplementary material for: RAB5A and TRAPPC6B are novel targets for Shiga toxin 2a inactivation in kidney epithelial cells
Source: Sci Rep. 2020 Mar 18;10:4945. doi: 10.1038/s41598-020-59694-w (PMC7080763; doi:10.1038/s41598-020-59694-w)
Supplement: Supplementary file 2 — Supplementary table S3. [file 41598_2020_59694_MOESM2_ESM.xlsx]

## Sheet: Tabelle1
No.	Gene names	Entry	Entry name	Protein names	Length	Mass	Subcellular location [CC]	Function [CC]	Subunit structure [CC]	Interacts with	Gene ontology IDs	Gene ontology (GO)	Gene ontology (cellular component)	Gene ontology (molecular function)	Gene ontology (biological process)	Cross-reference (GeneID)	PubMed ID	Cross-reference (PANTHER)	Cross-reference (STRING)	Cross-reference (MINT)	Cross-reference (BioGrid)	Cross-reference (IntAct)	Cross-reference (CORUM)	Cross-reference (DIP)	Cross-reference (ELM)	Cross-reference (BioCyc)	Cross-reference (Reactome)	Cross-reference (UniPathway)	Cross-reference (BRENDA)	Cross-reference (SABIO-RK)	Cross-reference (SignaLink)	Cross-reference (SIGNOR)
1	ABCA5 KIAA1888	Q8WWZ7	ABCA5_HUMAN	ATP-binding cassette sub-family A member 5	1642	186.508	SUBCELLULAR LOCATION: Lysosome membrane; Multi-pass membrane protein. Late endosome membrane; Multi-pass membrane protein. Golgi apparatus membrane {ECO:0000250}; Multi-pass membrane protein {ECO:0000250}.	FUNCTION: May play a role in the processing of autolysosomes. {ECO:0000250}.			GO:0000139; GO:0005319; GO:0005524; GO:0005764; GO:0005765; GO:0005770; GO:0006869; GO:0010745; GO:0016021; GO:0031902; GO:0033344; GO:0034375; GO:0042626; GO:0043231; GO:0043691; GO:0055085	Golgi membrane [GO:0000139]; integral component of membrane [GO:0016021]; intracellular membrane-bounded organelle [GO:0043231]; late endosome [GO:0005770]; late endosome membrane [GO:0031902]; lysosomal membrane [GO:0005765]; lysosome [GO:0005764]; ATP binding [GO:0005524]; ATPase activity, coupled to transmembrane movement of substances [GO:0042626]; lipid transporter activity [GO:0005319]; cho…	Golgi membrane [GO:0000139]; integral component of membrane [GO:0016021]; intracellular membrane-bounded organelle [GO:0043231]; late endosome [GO:0005770]; late endosome membrane [GO:0031902]; lysosomal membrane [GO:0005765]; lysosome [GO:0005764]	ATPase activity, coupled to transmembrane movement of substances [GO:0042626]; ATP binding [GO:0005524]; lipid transporter activity [GO:0005319]	cholesterol efflux [GO:0033344]; high-density lipoprotein particle remodeling [GO:0034375]; lipid transport [GO:0006869]; negative regulation of macrophage derived foam cell differentiation [GO:0010745]; reverse cholesterol transport [GO:0043691]; transmembrane transport [GO:0055085]	23461;	12504089; 14702039; 11572484	PTHR19229;PTHR19229:SF100;	9606.ENSP00000376443;		117024;	Q8WWZ7;					R-HSA-1369062;
2	AFTPH AFTH	Q6ULP2	AFTIN_HUMAN	Aftiphilin		937	102,200	SUBCELLULAR LOCATION: Cytoplasm {ECO:0000269|PubMed:14665628}. Note=Colocalizes with AP1G1 and clathrin.	FUNCTION: May play a role in membrane trafficking.	SUBUNIT: Interacts with GGA1, GGA3, AP1G1 and AP1G2 via their GAE domain. {ECO:0000269|PubMed:14665628}.		GO:0005634; GO:0005654; GO:0005794; GO:0005829; GO:0015031; GO:0030121; GO:0030276; GO:0043231	AP-1 adaptor complex [GO:0030121]; cytosol [GO:0005829]; Golgi apparatus [GO:0005794]; intracellular membrane-bounded organelle [GO:0043231]; nucleoplasm [GO:0005654]; nucleus [GO:0005634]; clathrin binding [GO:0030276]; protein transport [GO:0015031]	AP-1 adaptor complex [GO:0030121]; cytosol [GO:0005829]; Golgi apparatus [GO:0005794]; intracellular membrane-bounded organelle [GO:0043231]; nucleoplasm [GO:0005654]; nucleus [GO:0005634]	clathrin binding [GO:0030276]	protein transport [GO:0015031]	54812;	14665628; 14702039; 17974005; 15489334; 16964243; 19690332; 20068231; 21269460; 23186163; 24275569		9606.ENSP00000238855;	MINT-5005262;	120169;	Q6ULP2;			Q6ULP2;
3	AGR2 AG2 UNQ515/PRO1030	O95994	AGR2_HUMAN	Anterior gradient protein 2 homolog (AG-2) (hAG-2) (HPC8) (Secreted cement gland protein XAG-2 homolog)	175	19.979	SUBCELLULAR LOCATION: Secreted {ECO:0000269|PubMed:15834940}. Endoplasmic reticulum {ECO:0000250}.	FUNCTION: Required for MUC2 post-transcriptional synthesis and secretion. May play a role in the production of mucus by intestinal cells (By similarity). Proto-oncogene that may play a role in cell migration, cell differentiation and cell growth. Promotes cell adhesion (PubMed:23274113). {ECO:0000250, ECO:0000269|PubMed:18199544, ECO:0000269|PubMed:23274113}.	SUBUNIT: Monomer and homodimer (PubMed:23274113). Interacts with LYPD3 and DAG1 (alphaDAG1). Interacts with MUC2; disulfide-linked. {ECO:0000269|PubMed:12592373, ECO:0000269|PubMed:19359471, ECO:0000269|PubMed:23274113}.	Q8NEC5; P12104; Q15323; Q02817; Q9H1M0; Q96HA1; Q9UMX0; Q9UMX0-2; Q9UHD9	GO:0002162; GO:0005154; GO:0005615; GO:0005739; GO:0005783; GO:0010628; GO:0010811; GO:0030154; GO:0042803; GO:0045742; GO:0048546; GO:0048639; GO:0060480; GO:0060548; GO:0070254; GO:1903078; GO:1903896; GO:1903899	endoplasmic reticulum [GO:0005783]; extracellular space [GO:0005615]; mitochondrion [GO:0005739]; dystroglycan binding [GO:0002162]; epidermal growth factor receptor binding [GO:0005154]; protein homodimerization activity [GO:0042803]; cell differentiation [GO:0030154]; digestive tract morphogenesis [GO:0048546]; lung goblet cell differentiation [GO:0060480]; mucus secretion [GO:0070254]; negativ…	endoplasmic reticulum [GO:0005783]; extracellular space [GO:0005615]; mitochondrion [GO:0005739]	dystroglycan binding [GO:0002162]; epidermal growth factor receptor binding [GO:0005154]; protein homodimerization activity [GO:0042803]	cell differentiation [GO:0030154]; digestive tract morphogenesis [GO:0048546]; lung goblet cell differentiation [GO:0060480]; mucus secretion [GO:0070254]; negative regulation of cell death [GO:0060548]; positive regulation of cell-substrate adhesion [GO:0010811]; positive regulation of developmental growth [GO:0048639]; positive regulation of epidermal growth factor receptor signaling pathway [G…	10551;	9790916; 12975309; 12853948; 15489334; 15340161; 12592373; 15834940; 18199544; 19359471; 23274113		9606.ENSP00000391490;	MINT-2868509;	115802;	O95994;		DIP-48825N;
4	AJUBA JUB	Q96IF1	AJUBA_HUMAN	LIM domain-containing protein ajuba		538	56,934	SUBCELLULAR LOCATION: Cytoplasm, cytoskeleton. Cell membrane. Cell junction. Nucleus. Cytoplasm, cytoskeleton, microtubule organizing center, centrosome. Cytoplasm, P-body. Note=Shuttles between the cytoplasm and the nucleus. Localizes on centrosomes during G2-M phase. Preferentially co- localizes with cadherin-adhesive complexes at sites of cell-cell contacts. Colocalizes with GFI1 in the nucleu…	FUNCTION: Adapter or scaffold protein which participates in the assembly of numerous protein complexes and is involved in several cellular processes such as cell fate determination, cytoskeletal organization, repression of gene transcription, mitosis, cell-cell adhesion, cell differentiation, proliferation and migration. Contributes to the linking and/or strengthening of epithelia cell-cell junct…	SUBUNIT: Interacts with GRB2, PIP5K1B and SLC1A2 (By similarity). Interacts with AURKA; the interaction occurs during mitosis and both proteins are phosphorylated as they form a complex. Interacts with CTNNA1 and with F-actin. Interacts with LATS2; the interaction occurs during mitosis and the complex regulates organization of the spindle apparatus through recruitment of TUBG to the centrosome. F…	Q02930-3; Q9NRM7; P31947; O95863; Q9H0D2	GO:0000086; GO:0000122; GO:0000932; GO:0001666; GO:0003682; GO:0003714; GO:0005634; GO:0005667; GO:0005794; GO:0005815; GO:0005829; GO:0005886; GO:0005911; GO:0005912; GO:0005925; GO:0006351; GO:0006355; GO:0007010; GO:0016339; GO:0030027; GO:0030032; GO:0030334; GO:0031328; GO:0031334; GO:0033673; GO:0034613; GO:0035195; GO:0035313; GO:0035331; GO:0043087; GO:0043123; GO:0043406; GO:0045294; GO:…	adherens junction [GO:0005912]; cell-cell junction [GO:0005911]; cytosol [GO:0005829]; focal adhesion [GO:0005925]; Golgi apparatus [GO:0005794]; lamellipodium [GO:0030027]; microtubule organizing center [GO:0005815]; nucleus [GO:0005634]; P-body [GO:0000932]; plasma membrane [GO:0005886]; transcription factor complex [GO:0005667]; actin filament binding [GO:0051015]; alpha-catenin binding [GO:00…	adherens junction [GO:0005912]; cell-cell junction [GO:0005911]; cytosol [GO:0005829]; focal adhesion [GO:0005925]; Golgi apparatus [GO:0005794]; lamellipodium [GO:0030027]; microtubule organizing center [GO:0005815]; nucleus [GO:0005634]; P-body [GO:0000932]; plasma membrane [GO:0005886]; transcription factor complex [GO:0005667]	actin filament binding [GO:0051015]; alpha-catenin binding [GO:0045294]; chromatin binding [GO:0003682]; metal ion binding [GO:0046872]; transcription corepressor activity [GO:0003714]	calcium-dependent cell-cell adhesion via plasma membrane cell adhesion molecules [GO:0016339]; cellular protein localization [GO:0034613]; cytoskeleton organization [GO:0007010]; focal adhesion assembly [GO:0048041]; G2/M transition of mitotic cell cycle [GO:0000086]; gene silencing by miRNA [GO:0035195]; glycerophospholipid biosynthetic process [GO:0046474]; lamellipodium assembly [GO:0030032]; …	84962;	13678582; 14702039; 12508121; 15489334; 12417594; 15870274; 17081983; 16413547; 17909014; 18331720; 18805794; 18691976; 18669648; 20303269; 20616046; 20068231; 21406692; 22286099; 23186163; 24275569		9606.ENSP00000262713;	MINT-1772035;	124393;	Q96IF1;	Q96IF1;				R-HSA-1234176;R-HSA-2565942;R-HSA-5617472;
5	ALS2 ALS2CR6 KIAA1563	Q96Q42	ALS2_HUMAN	Alsin (Amyotrophic lateral sclerosis 2 chromosomal region candidate gene 6 protein) (Amyotrophic lateral sclerosis 2 protein)	1657	183.634		FUNCTION: May act as a GTPase regulator. Controls survival and growth of spinal motoneurons (By similarity). {ECO:0000250}.	SUBUNIT: Forms a heteromeric complex with ALS2CL. Interacts with ALS2CL. {ECO:0000269|PubMed:17239822}.	P20339	GO:0001662; GO:0001701; GO:0001726; GO:0001881; GO:0005769; GO:0005813; GO:0005829; GO:0006979; GO:0007032; GO:0007409; GO:0007528; GO:0007626; GO:0008104; GO:0008219; GO:0014069; GO:0016020; GO:0016197; GO:0016601; GO:0017112; GO:0017137; GO:0030027; GO:0030424; GO:0030425; GO:0030426; GO:0030676; GO:0031982; GO:0035022; GO:0035023; GO:0035249; GO:0042803; GO:0043025; GO:0043197; GO:0043231; GO:…	axon [GO:0030424]; centrosome [GO:0005813]; cytosol [GO:0005829]; dendrite [GO:0030425]; dendritic spine [GO:0043197]; early endosome [GO:0005769]; growth cone [GO:0030426]; intracellular membrane-bounded organelle [GO:0043231]; lamellipodium [GO:0030027]; membrane [GO:0016020]; neuronal cell body [GO:0043025]; postsynaptic density [GO:0014069]; protein complex [GO:0043234]; ruffle [GO:0001726]; …	axon [GO:0030424]; centrosome [GO:0005813]; cytosol [GO:0005829]; dendrite [GO:0030425]; dendritic spine [GO:0043197]; early endosome [GO:0005769]; growth cone [GO:0030426]; intracellular membrane-bounded organelle [GO:0043231]; lamellipodium [GO:0030027]; membrane [GO:0016020]; neuronal cell body [GO:0043025]; postsynaptic density [GO:0014069]; protein complex [GO:0043234]; ruffle [GO:0001726]; …	protein homodimerization activity [GO:0042803]; protein serine/threonine kinase activator activity [GO:0043539]; Rab GTPase binding [GO:0017137]; Rab guanyl-nucleotide exchange factor activity [GO:0017112]; Rac guanyl-nucleotide exchange factor activity [GO:0030676]	axonogenesis [GO:0007409]; behavioral fear response [GO:0001662]; cell death [GO:0008219]; endosomal transport [GO:0016197]; endosome organization [GO:0007032]; in utero embryonic development [GO:0001701]; locomotory behavior [GO:0007626]; neuromuscular junction development [GO:0007528]; neuron projection morphogenesis [GO:0048812]; positive regulation of GTPase activity [GO:0043547]; positive re…	57679;	11586297; 11586298; 10997877; 12168954; 14702039; 15815621; 15489334; 17239822; 12145748; 18220336; 18669648; 19413330; 19690332; 19608861; 21406692; 23186163; 24275569		9606.ENSP00000264276;	MINT-1632128;	121708;	Q96Q42;					R-HSA-8876198;
6	AMOTL2 KIAA0989	Q9Y2J4	AMOL2_HUMAN	Angiomotin-like protein 2 (Leman coiled-coil protein) (LCCP)	779	85.764	SUBCELLULAR LOCATION: Recycling endosome {ECO:0000250}.	FUNCTION: Regulates the translocation of phosphorylated SRC to peripheral cell-matrix adhesion sites. Required for proper architecture of actin filaments. Inhibits the Wnt/beta-catenin signaling pathway, probably by recruiting CTNNB1 to recycling endosomes and hence preventing its translocation to the nucleus. Participates in angiogenesis. May play a role in the polarity, proliferation and migrat…	SUBUNIT: Interacts with SRC. {ECO:0000269|PubMed:17293535}.	Q9H2G9; Q5PSV4; Q9H257; Q8TD31-3; Q01850; Q8WWE8; P35638-2; P63167; Q8IYY4; O60573; Q6P9G8; P63218; Q08379; P46439; A1A4E9; P19012; P08727; P35900; Q15323; O76015; P60370; Q9BYR5; P61968; Q1RN33; Q96A72; P55081; Q00013; Q9Y217; Q9ULV0; Q16649; P17980; O75771; Q15311; Q8WWW0; Q5VTR2; O75150; Q08AM8; Q969G3; P23497; Q96R06; P10827; O75069-4; Q12933; P14373; Q96HA8; O96006; Q8N5A5; Q8N5A5-2	GO:0005829; GO:0005923; GO:0016055; GO:0016324; GO:0035329; GO:0042802; GO:0055037	apical plasma membrane [GO:0016324]; bicellular tight junction [GO:0005923]; cytosol [GO:0005829]; recycling endosome [GO:0055037]; identical protein binding [GO:0042802]; hippo signaling [GO:0035329]; Wnt signaling pathway [GO:0016055]	apical plasma membrane [GO:0016324]; bicellular tight junction [GO:0005923]; cytosol [GO:0005829]; recycling endosome [GO:0055037]	identical protein binding [GO:0042802]	hippo signaling [GO:0035329]; Wnt signaling pathway [GO:0016055]	51421;	10231032; 14702039; 12406577; 16641997; 15489334; 17293535; 20068231; 21937427; 22362771; 24275569		9606.ENSP00000249883;		119530;	Q9Y2J4;	Q9Y2J4;	DIP-57510N;			R-HSA-2028269;
7	ANKRD13C	Q8N6S4	AN13C_HUMAN	Ankyrin repeat domain-containing protein 13C	541	60.818	SUBCELLULAR LOCATION: Endoplasmic reticulum membrane {ECO:0000269|PubMed:20959461}. Note=Associated with the cytosolic side.	FUNCTION: Acts as a molecular chaperone for G protein-coupled receptors, regulating their biogenesis and exit from the ER. {ECO:0000269|PubMed:20959461}.			GO:0005102; GO:0005783; GO:0005789; GO:0006621; GO:0010869; GO:0048471; GO:2000209	endoplasmic reticulum [GO:0005783]; endoplasmic reticulum membrane [GO:0005789]; perinuclear region of cytoplasm [GO:0048471]; receptor binding [GO:0005102]; protein retention in ER lumen [GO:0006621]; regulation of anoikis [GO:2000209]; regulation of receptor biosynthetic process [GO:0010869]	endoplasmic reticulum [GO:0005783]; endoplasmic reticulum membrane [GO:0005789]; perinuclear region of cytoplasm [GO:0048471]	receptor binding [GO:0005102]	protein retention in ER lumen [GO:0006621]; regulation of anoikis [GO:2000209]; regulation of receptor biosynthetic process [GO:0010869]	81573;	11230166; 16710414; 15489334; 14702039; 20959461	PTHR12447;	9606.ENSP00000359982;	MINT-3040699;	123534;	Q8N6S4;
8	ARF4 ARF2	P18085	ARF4_HUMAN	ADP-ribosylation factor 4		180	20,511	SUBCELLULAR LOCATION: Golgi apparatus. Membrane {ECO:0000305}; Lipid-anchor {ECO:0000305}.	FUNCTION: GTP-binding protein that functions as an allosteric activator of the cholera toxin catalytic subunit, an ADP-ribosyltransferase. Involved in protein trafficking; may modulate vesicle budding and uncoating within the Golgi apparatus.		O75154-1; Q96PM5; Q9H190	GO:0003924; GO:0005086; GO:0005154; GO:0005525; GO:0005794; GO:0005829; GO:0006471; GO:0006888; GO:0006890; GO:0007264; GO:0015031; GO:0016020; GO:0016477; GO:0031012; GO:0031584; GO:0032587; GO:0043066; GO:0043197; GO:0045944; GO:0060996; GO:0070062; GO:2000377	cytosol [GO:0005829]; dendritic spine [GO:0043197]; extracellular exosome [GO:0070062]; extracellular matrix [GO:0031012]; Golgi apparatus [GO:0005794]; membrane [GO:0016020]; ruffle membrane [GO:0032587]; ARF guanyl-nucleotide exchange factor activity [GO:0005086]; epidermal growth factor receptor binding [GO:0005154]; GTP binding [GO:0005525]; GTPase activity [GO:0003924]; activation of phospho…	cytosol [GO:0005829]; dendritic spine [GO:0043197]; extracellular exosome [GO:0070062]; extracellular matrix [GO:0031012]; Golgi apparatus [GO:0005794]; membrane [GO:0016020]; ruffle membrane [GO:0032587]	ARF guanyl-nucleotide exchange factor activity [GO:0005086]; epidermal growth factor receptor binding [GO:0005154]; GTPase activity [GO:0003924]; GTP binding [GO:0005525]	activation of phospholipase D activity [GO:0031584]; cell migration [GO:0016477]; dendritic spine development [GO:0060996]; ER to Golgi vesicle-mediated transport [GO:0006888]; negative regulation of apoptotic process [GO:0043066]; positive regulation of transcription from RNA polymerase II promoter [GO:0045944]; protein ADP-ribosylation [GO:0006471]; protein transport [GO:0015031]; regulation of…	378;	2107548; 1899243; 10524252; 14702039; 15489334; 21269460; 23186163; 24275569; 25255805; 25944712;		9606.ENSP00000306010;	MINT-2801449;	106873;	P18085;		DIP-38214N;			R-HSA-5620916;R-HSA-6807878;R-HSA-6811434;
9	ARRDC3 KIAA1376	Q96B67	ARRD3_HUMAN	Arrestin domain-containing protein 3 (TBP-2-like inducible membrane protein) (TLIMP)	414	46.395	SUBCELLULAR LOCATION: Cytoplasm {ECO:0000269|PubMed:16269462, ECO:0000269|PubMed:23208550}. Cell membrane {ECO:0000269|PubMed:16269462, ECO:0000269|PubMed:20559325, ECO:0000269|PubMed:23208550}; Peripheral membrane protein {ECO:0000269|PubMed:16269462, ECO:0000269|PubMed:20559325}; Cytoplasmic side {ECO:0000269|PubMed:16269462, ECO:0000269|PubMed:20559325}. Lysosome {ECO:0000269|PubMed:16269462, …	FUNCTION: Adapter protein that plays a role in regulating cell-surface expression of adrenergic receptors and probably also other G protein-coupled receptors (PubMed:20559325, PubMed:21982743, PubMed:23208550). Plays a role in NEDD4-mediated ubiquitination and endocytosis af activated ADRB2 and subsequent ADRB2 degradation (PubMed:20559325, PubMed:23208550). May recruit NEDD4 to ADRB2 (PubMed:205…	SUBUNIT: Interacts (via PPxY motifs) with NEDD4 (via WW domains) (PubMed:20559325, PubMed:23208550, PubMed:24379409). Interacts with ADRB2 (PubMed:20559325, PubMed:21982743, PubMed:25220262). Interacts with ADRB3 (PubMed:21982743). Interacts with HGS (via PPxY motifs) (PubMed:23208550). Does not bind TXN (thioredoxin) (PubMed:16269462). Interacts with ITCH (PubMed:23886940). Interacts with WWP1 (…	P07550; O95817; Q96GG9; O60760; P16144; Q9UBU8; Q9UBU8-2; Q96DC9; O43189; O75886; P21580; Q8IWZ5; Q96LR5; Q9UHD9; O00308; Q9UGI0	GO:0001659; GO:0005764; GO:0005768; GO:0005769; GO:0005886; GO:0031651; GO:0031699; GO:0043588; GO:0044252; GO:0051443; GO:0060613; GO:0071879; GO:0090327	early endosome [GO:0005769]; endosome [GO:0005768]; lysosome [GO:0005764]; plasma membrane [GO:0005886]; beta-3 adrenergic receptor binding [GO:0031699]; fat pad development [GO:0060613]; negative regulation of heat generation [GO:0031651]; negative regulation of locomotion involved in locomotory behavior [GO:0090327]; negative regulation of multicellular organismal metabolic process [GO:0044252]…	early endosome [GO:0005769]; endosome [GO:0005768]; lysosome [GO:0005764]; plasma membrane [GO:0005886]	beta-3 adrenergic receptor binding [GO:0031699]	fat pad development [GO:0060613]; negative regulation of heat generation [GO:0031651]; negative regulation of locomotion involved in locomotory behavior [GO:0090327]; negative regulation of multicellular organismal metabolic process [GO:0044252]; positive regulation of adrenergic receptor signaling pathway [GO:0071879]; positive regulation of ubiquitin-protein transferase activity [GO:0051443]; s…	57561;	10718198; 14702039; 15489334; 16269462; 20559325; 21982743; 21191027; 23208550; 23886940; 24379409; 25220262		9606.ENSP00000265138;		121616;	Q96B67;
10	ARRDC4	Q8NCT1	ARRD4_HUMAN	Arrestin domain-containing protein 4	418	45.479	SUBCELLULAR LOCATION: Early endosome {ECO:0000269|PubMed:23208550}. Cell membrane {ECO:0000269|PubMed:23208550, ECO:0000269|PubMed:23236378}; Peripheral membrane protein {ECO:0000305}; Cytoplasmic side {ECO:0000305}. Cytoplasmic vesicle {ECO:0000269|PubMed:23236378}. Note=Also found in extracellular vesicles different from exosomes. {ECO:0000250|UniProtKB:A0A0B4J1F4}.	FUNCTION: Functions as an adapter recruiting ubiquitin-protein ligases to their specific substrates (By similarity). Plays a role in endocytosis of activated G protein-coupled receptors (GPCRs) (Probable). Through an ubiquitination-dependent mechanism plays also a role in the incorporation of SLC11A2 into extracellular vesicles (By similarity). May play a role in glucose uptake (PubMed:19605364).…	SUBUNIT: Interacts with ADRB2 (PubMed:21982743, PubMed:23208550). Interacts (via PPxY motifs) with ITCH, NEDD4L and WWP2 (PubMed:23236378). Interacts with AVPR2. Identified in a complex containing at least ARRDC4, AVPR2 and HGS (PubMed:23236378). Interacts with SLC11A2; controls the incorporation of SLC11A2 into extracellular vesicles through an ubiquitination-dependent mechanism (By similarity).…	P30518	GO:0005768; GO:0005769; GO:0005886; GO:0008104; GO:0015031; GO:0016567; GO:0051443; GO:1903561; GO:1990756	early endosome [GO:0005769]; endosome [GO:0005768]; extracellular vesicle [GO:1903561]; plasma membrane [GO:0005886]; protein binding, bridging involved in substrate recognition for ubiquitination [GO:1990756]; positive regulation of ubiquitin-protein transferase activity [GO:0051443]; protein localization [GO:0008104]; protein transport [GO:0015031]; protein ubiquitination [GO:0016567]	early endosome [GO:0005769]; endosome [GO:0005768]; extracellular vesicle [GO:1903561]; plasma membrane [GO:0005886]	protein binding, bridging involved in substrate recognition for ubiquitination [GO:1990756]	positive regulation of ubiquitin-protein transferase activity [GO:0051443]; protein localization [GO:0008104]; protein transport [GO:0015031]; protein ubiquitination [GO:0016567]	91947;	16572171; 15489334; 23208550; 19605364; 21982743; 23236378		9606.ENSP00000268042;		124894;	Q8NCT1;
11	ASTN1 ASTN KIAA0289	O14525	ASTN1_HUMAN	Astrotactin-1	1302	144.913	SUBCELLULAR LOCATION: Cell membrane {ECO:0000250|UniProtKB:Q61137}; Multi-pass membrane protein {ECO:0000250|UniProtKB:Q61137}. Perikaryon {ECO:0000250|UniProtKB:Q61137}. Endosome {ECO:0000250|UniProtKB:Q61137}. Cytoplasmic vesicle, clathrin-coated vesicle {ECO:0000250|UniProtKB:Q61137}. Note=Detected close to the anterior pole and at the base of the leading process in migrating neurons. Is inter…	FUNCTION: Neuronal adhesion molecule that is required for normal migration of young postmitotic neuroblasts along glial fibers, especially in the cerebellum. Required for normal rate of migration of granule cells during brain development and for normal cerebellum development. {ECO:0000250|UniProtKB:Q61137}.	SUBUNIT: Interacts with ASTN2; the interaction is not calcium-dependent. {ECO:0000250|UniProtKB:Q61137}.		GO:0001764; GO:0005768; GO:0007158; GO:0007626; GO:0009897; GO:0016021; GO:0030136; GO:0043204	clathrin-coated vesicle [GO:0030136]; endosome [GO:0005768]; external side of plasma membrane [GO:0009897]; integral component of membrane [GO:0016021]; perikaryon [GO:0043204]; locomotory behavior [GO:0007626]; neuron cell-cell adhesion [GO:0007158]; neuron migration [GO:0001764]	clathrin-coated vesicle [GO:0030136]; endosome [GO:0005768]; external side of plasma membrane [GO:0009897]; integral component of membrane [GO:0016021]; perikaryon [GO:0043204]		locomotory behavior [GO:0007626]; neuron cell-cell adhesion [GO:0007158]; neuron migration [GO:0001764]	460;	9179496; 14702039; 16710414; 15489334	PTHR16592;
12	ATP6V0A1 ATP6N1 ATP6N1A VPP1	Q93050	VPP1_HUMAN	V-type proton ATPase 116 kDa subunit a isoform 1 (V-ATPase 116 kDa isoform a1) (Clathrin-coated vesicle/synaptic vesicle proton pump 116 kDa subunit) (Vacuolar adenosine triphosphatase subunit Ac116) (Vacuolar proton pump subunit 1) (Vacuolar proton translocating ATPase 116 kDa subunit a isoform 1)		837	96,413	SUBCELLULAR LOCATION: Cytoplasmic vesicle membrane; Multi-pass membrane protein. Melanosome. Note=Coated vesicle. Identified by mass spectrometry in melanosome fractions from stage I to stage IV.	FUNCTION: Required for assembly and activity of the vacuolar ATPase. Potential role in differential targeting and regulation of the enzyme for a specific organelle (By similarity). {ECO:0000250}.	SUBUNIT: The V-ATPase is a heteromultimeric enzyme composed of at least thirteen different subunits. It has a membrane peripheral V1 sector for ATP hydrolysis and an integral V0 for proton translocation. The V1 sector comprises subunits A-H, whereas V0 includes subunits a, d, c, c', and c''. Interacts with SPAAR (PubMed:28024296). {ECO:0000269|PubMed:28024296}.	P07195	GO:0000220; GO:0005765; GO:0005794; GO:0005829; GO:0005886; GO:0007035; GO:0008286; GO:0010008; GO:0015986; GO:0015991; GO:0016021; GO:0016241; GO:0016471; GO:0016607; GO:0030667; GO:0030670; GO:0033572; GO:0034220; GO:0042470; GO:0043231; GO:0043312; GO:0046961; GO:0051117; GO:0070062; GO:0070072; GO:0090383; GO:0101003; GO:1901998	cytosol [GO:0005829]; endosome membrane [GO:0010008]; extracellular exosome [GO:0070062]; ficolin-1-rich granule membrane [GO:0101003]; Golgi apparatus [GO:0005794]; integral component of membrane [GO:0016021]; intracellular membrane-bounded organelle [GO:0043231]; lysosomal membrane [GO:0005765]; melanosome [GO:0042470]; nuclear speck [GO:0016607]; phagocytic vesicle membrane [GO:0030670]; plasm…	cytosol [GO:0005829]; endosome membrane [GO:0010008]; extracellular exosome [GO:0070062]; ficolin-1-rich granule membrane [GO:0101003]; Golgi apparatus [GO:0005794]; integral component of membrane [GO:0016021]; intracellular membrane-bounded organelle [GO:0043231]; lysosomal membrane [GO:0005765]; melanosome [GO:0042470]; nuclear speck [GO:0016607]; phagocytic vesicle membrane [GO:0030670]; plasm…	ATPase binding [GO:0051117]; proton-transporting ATPase activity, rotational mechanism [GO:0046961]	ATP hydrolysis coupled proton transport [GO:0015991]; ATP synthesis coupled proton transport [GO:0015986]; insulin receptor signaling pathway [GO:0008286]; ion transmembrane transport [GO:0034220]; neutrophil degranulation [GO:0043312]; phagosome acidification [GO:0090383]; regulation of macroautophagy [GO:0016241]; toxin transport [GO:1901998]; transferrin transport [GO:0033572]; vacuolar acidif…	535;	14702039; 16625196; 15489334; 17974005; 12643545; 17081065; 23186163; 24275569; 28024296	PTHR11629;	9606.ENSP00000264649;	MINT-3049850;	107018;	Q93050;				MetaCyc:ENSG00000033627-MONOMER;	R-HSA-1222556;R-HSA-6798695;R-HSA-77387;R-HSA-917977;R-HSA-983712;
13	ATP6V0D1 ATP6D VPATPD	P61421	VA0D1_HUMAN	V-type proton ATPase subunit d 1 (V-ATPase subunit d 1) (32 kDa accessory protein) (V-ATPase 40 kDa accessory protein) (V-ATPase AC39 subunit) (p39) (Vacuolar proton pump subunit d 1)	351	40.329	SUBCELLULAR LOCATION: Membrane {ECO:0000305|PubMed:21844891}; Peripheral membrane protein {ECO:0000305|PubMed:21844891}; Cytoplasmic side {ECO:0000305|PubMed:21844891}. Note=Localizes to centrosome and the base of the cilium.	FUNCTION: Subunit of the integral membrane V0 complex of vacuolar ATPase. Vacuolar ATPase is responsible for acidifying a variety of intracellular compartments in eukaryotic cells, thus providing most of the energy required for transport processes in the vacuolar system. May play a role in coupling of proton transport and ATP hydrolysis (By similarity). May play a role in cilium biogenesis throug…	SUBUNIT: V-ATPase is a heteromultimeric enzyme composed of a peripheral catalytic V1 complex (components A to H) attached to an integral membrane V0 proton pore complex (components: a, c, c', c'' and d).		GO:0005765; GO:0005769; GO:0006879; GO:0007034; GO:0007035; GO:0007420; GO:0008021; GO:0008286; GO:0008553; GO:0010008; GO:0015991; GO:0015992; GO:0016020; GO:0016241; GO:0016324; GO:0016471; GO:0030670; GO:0032403; GO:0033179; GO:0033572; GO:0034220; GO:0036295; GO:0036498; GO:0043679; GO:0046961; GO:0060271; GO:0070062; GO:0090383	apical plasma membrane [GO:0016324]; axon terminus [GO:0043679]; early endosome [GO:0005769]; endosome membrane [GO:0010008]; extracellular exosome [GO:0070062]; lysosomal membrane [GO:0005765]; membrane [GO:0016020]; phagocytic vesicle membrane [GO:0030670]; proton-transporting V-type ATPase, V0 domain [GO:0033179]; synaptic vesicle [GO:0008021]; vacuolar proton-transporting V-type ATPase comple…	apical plasma membrane [GO:0016324]; axon terminus [GO:0043679]; early endosome [GO:0005769]; endosome membrane [GO:0010008]; extracellular exosome [GO:0070062]; lysosomal membrane [GO:0005765]; membrane [GO:0016020]; phagocytic vesicle membrane [GO:0030670]; proton-transporting V-type ATPase, V0 domain [GO:0033179]; synaptic vesicle [GO:0008021]; vacuolar proton-transporting V-type ATPase comple…	hydrogen-exporting ATPase activity, phosphorylative mechanism [GO:0008553]; protein complex binding [GO:0032403]; proton-transporting ATPase activity, rotational mechanism [GO:0046961]	ATP hydrolysis coupled proton transport [GO:0015991]; brain development [GO:0007420]; cellular iron ion homeostasis [GO:0006879]; cellular response to increased oxygen levels [GO:0036295]; cilium assembly [GO:0060271]; insulin receptor signaling pathway [GO:0008286]; ion transmembrane transport [GO:0034220]; IRE1-mediated unfolded protein response [GO:0036498]; phagosome acidification [GO:0090383…	9114;	8250920; 11118322; 15489334; 12384298; 21269460; 21844891; 25944712; 28296633	PTHR11028;	9606.ENSP00000290949;	MINT-5006032;	114564;	P61421;		DIP-47435N;		MetaCyc:HS08417-MONOMER;	R-HSA-1222556;R-HSA-381038;R-HSA-77387;R-HSA-917977;R-HSA-983712;
14	ATP8B3 ATP1K FOS37502_2	O60423	AT8B3_HUMAN	Phospholipid-transporting ATPase IK (EC 3.6.3.1) (ATPase class I type 8B member 3)		1300	146,752	SUBCELLULAR LOCATION: Cytoplasmic vesicle, secretory vesicle, acrosome membrane {ECO:0000250|UniProtKB:Q6UQ17}; Multi-pass membrane protein {ECO:0000255}. Endoplasmic reticulum membrane {ECO:0000269|PubMed:20947505}; Multi-pass membrane protein {ECO:0000255}.	FUNCTION: P4-ATPase flippase which catalyzes the hydrolysis of ATP coupled to the transport of aminophospholipids from the outer to the inner leaflet of various membranes and ensures the maintenance of asymmetric distribution of phospholipids. Phospholipid translocation seems also to be implicated in vesicle formation and in uptake of lipid signaling molecules. May be responsible for the maintena…			GO:0000287; GO:0002080; GO:0004012; GO:0005524; GO:0005789; GO:0005794; GO:0005886; GO:0007030; GO:0007339; GO:0016021	acrosomal membrane [GO:0002080]; endoplasmic reticulum membrane [GO:0005789]; Golgi apparatus [GO:0005794]; integral component of membrane [GO:0016021]; plasma membrane [GO:0005886]; ATP binding [GO:0005524]; magnesium ion binding [GO:0000287]; phospholipid-translocating ATPase activity [GO:0004012]; binding of sperm to zona pellucida [GO:0007339]; Golgi organization [GO:0007030]	acrosomal membrane [GO:0002080]; endoplasmic reticulum membrane [GO:0005789]; Golgi apparatus [GO:0005794]; integral component of membrane [GO:0016021]; plasma membrane [GO:0005886]	ATP binding [GO:0005524]; magnesium ion binding [GO:0000287]; phospholipid-translocating ATPase activity [GO:0004012]	binding of sperm to zona pellucida [GO:0007339]; Golgi organization [GO:0007030]	148229;	12880872; 15057824; 15489334; 14702039; 20947505	PTHR24092;PTHR24092:SF78;	9606.ENSP00000311336;	MINT-4656966;							R-HSA-936837;
15	ATXN2 ATX2 SCA2 TNRC13	Q99700	ATX2_HUMAN	Ataxin-2 (Spinocerebellar ataxia type 2 protein) (Trinucleotide repeat-containing gene 13 protein)		1313	140,283	SUBCELLULAR LOCATION: Cytoplasm {ECO:0000250}.	FUNCTION: Involved in EGFR trafficking, acting as negative regulator of endocytic EGFR internalization at the plasma membrane. {ECO:0000269|PubMed:18602463}.	SUBUNIT: Monomer (By similarity). Can also form homodimers (By similarity). Interacts with TARDBP; the interaction is RNA-dependent (PubMed:20740007). Interacts with RBFOX1 (PubMed:10814712). Interacts with polyribosomes (PubMed:16835262). Interacts with SH3GL2 and SH3GL3 (PubMed:18602463). Interacts with SH3KBP1 and CBL (By similarity). Interacts with EGFR (PubMed:18602463). Interacts with ATXN2…	P54253; P26196; Q13283; P11940; Q99962; Q99963; Q13148	GO:0002091; GO:0003723; GO:0005154; GO:0005737; GO:0005794; GO:0005802; GO:0005844; GO:0006417; GO:0008022; GO:0010494; GO:0010603; GO:0016020; GO:0016070; GO:0030529; GO:0033962; GO:0034063; GO:0048471; GO:0050658	cytoplasm [GO:0005737]; cytoplasmic stress granule [GO:0010494]; Golgi apparatus [GO:0005794]; intracellular ribonucleoprotein complex [GO:0030529]; membrane [GO:0016020]; perinuclear region of cytoplasm [GO:0048471]; polysome [GO:0005844]; trans-Golgi network [GO:0005802]; epidermal growth factor receptor binding [GO:0005154]; protein C-terminus binding [GO:0008022]; RNA binding [GO:0003723]; cy…	cytoplasm [GO:0005737]; cytoplasmic stress granule [GO:0010494]; Golgi apparatus [GO:0005794]; intracellular ribonucleoprotein complex [GO:0030529]; membrane [GO:0016020]; perinuclear region of cytoplasm [GO:0048471]; polysome [GO:0005844]; trans-Golgi network [GO:0005802]	epidermal growth factor receptor binding [GO:0005154]; protein C-terminus binding [GO:0008022]; RNA binding [GO:0003723]	cytoplasmic mRNA processing body assembly [GO:0033962]; negative regulation of receptor internalization [GO:0002091]; regulation of cytoplasmic mRNA processing body assembly [GO:0010603]; regulation of translation [GO:0006417]; RNA metabolic process [GO:0016070]; RNA transport [GO:0050658]; stress granule assembly [GO:0034063]	6311;	8896555; 8896556; 14702039; 16541075; 15489334; 8896557; 9480749; 10814712; 16835262; 16964243; 18602463; 18220336; 18669648; 19413330; 19690332; 20740007; 20068231; 21269460; 21406692; 23209657; 23186163; 24275569; 24129315; 28112733	PTHR12854:SF11;	9606.ENSP00000366843;	MINT-1414788;	112218;	Q99700;		DIP-33372N;	Q99700;							Q99700;
16	BAIAP2	Q9UQB8	BAIP2_HUMAN	Brain-specific angiogenesis inhibitor 1-associated protein 2 (BAI-associated protein 2) (BAI1-associated protein 2) (Protein BAP2) (Fas ligand-associated factor 3) (FLAF3) (Insulin receptor substrate p53/p58) (IRS-58) (IRSp53/58) (Insulin receptor substrate protein of 53 kDa) (IRSp53) (Insulin receptor substrate p53)		552	60,868	SUBCELLULAR LOCATION: Cytoplasm. Membrane; Peripheral membrane protein. Cell projection, filopodium. Cell projection, ruffle. Cytoplasm, cytoskeleton. Note=Detected throughout the cytoplasm in the absence of specific binding partners. Detected in filopodia and close to membrane ruffles. Recruited to actin pedestals that are formed upon infection by bacteria at bacterial attachment sites.	FUNCTION: Adapter protein that links membrane-bound small G-proteins to cytoplasmic effector proteins. Necessary for CDC42-mediated reorganization of the actin cytoskeleton and for RAC1-mediated membrane ruffling. Involved in the regulation of the actin cytoskeleton by WASF family members and the Arp2/3 complex. Plays a role in neurite growth. Acts syngeristically with ENAH to promote filipodia f…	SUBUNIT: Homodimer. Interacts with CDC42 and RAC1 that have been activated by GTP binding. Interacts with ATN1, ADGRB1, EPS8, SHANK1, SHANK2, SHANK3, WASF1 and WASF2. Interacts with ENAH after recruitment of CDC42. Interacts with TIAM1 and DIAPH1 (By similarity). Interacts (via SH3 domain) with E.coli effector protein EspF(U) (via PXXP motifs). Interacts with E.coli intimin receptor Tir. {ECO:000…	Itself; Q9UFG5; P60953; P60953-2; Q8CFN2; Q03173; Q12929; Q08509; Q14678; Q14678-2; Q9NZQ3; Q9NZ81; P63000; Q15428; Q15427; Q99593; B7UM99; Q7DB77; Q13625-3; P50552; Q9Y6W5; Q8IUH5	GO:0001221; GO:0001726; GO:0005737; GO:0005791; GO:0005794; GO:0005829; GO:0005874; GO:0005886; GO:0005913; GO:0007009; GO:0007409; GO:0007420; GO:0008022; GO:0008093; GO:0008286; GO:0008360; GO:0009617; GO:0014069; GO:0016358; GO:0030141; GO:0030165; GO:0030175; GO:0030838; GO:0032956; GO:0035418; GO:0038096; GO:0042802; GO:0043025; GO:0043198; GO:0044306; GO:0048010; GO:0048167; GO:0051017; GO:…	cell-cell adherens junction [GO:0005913]; cytoplasm [GO:0005737]; cytosol [GO:0005829]; dendritic shaft [GO:0043198]; dendritic spine cytoplasm [GO:0061846]; excitatory synapse [GO:0060076]; extracellular exosome [GO:0070062]; filopodium [GO:0030175]; Golgi apparatus [GO:0005794]; microtubule [GO:0005874]; neuron projection branch point [GO:0061845]; neuron projection terminus [GO:0044306]; neuro…	cell-cell adherens junction [GO:0005913]; cytoplasm [GO:0005737]; cytosol [GO:0005829]; dendritic shaft [GO:0043198]; dendritic spine cytoplasm [GO:0061846]; excitatory synapse [GO:0060076]; extracellular exosome [GO:0070062]; filopodium [GO:0030175]; Golgi apparatus [GO:0005794]; microtubule [GO:0005874]; neuronal cell body [GO:0043025]; neuron projection branch point [GO:0061845]; neuron projec…	cadherin binding involved in cell-cell adhesion [GO:0098641]; cytoskeletal adaptor activity [GO:0008093]; identical protein binding [GO:0042802]; PDZ domain binding [GO:0030165]; proline-rich region binding [GO:0070064]; protein C-terminus binding [GO:0008022]; scaffold protein binding [GO:0097110]; transcription cofactor binding [GO:0001221]	actin crosslink formation [GO:0051764]; actin filament bundle assembly [GO:0051017]; axonogenesis [GO:0007409]; brain development [GO:0007420]; cellular response to epidermal growth factor stimulus [GO:0071364]; cellular response to L-glutamate [GO:1905232]; dendrite development [GO:0016358]; Fc-gamma receptor signaling pathway involved in phagocytosis [GO:0038096]; insulin receptor signaling pat…	10458;	10343108; 10332026; 12884081; 15489334; 11130076; 11696321; 11157984; 12504591; 15289329; 14752106; 17115031; 18669648; 19413330; 19286134; 19366662; 20068231; 21269460; 21406692; 23186163; 24275569; 15635447;	PTHR14206;PTHR14206:SF3;	9606.ENSP00000316338;	MINT-92955;	115721;	Q9UQB8;		DIP-29272N;			R-HSA-2029482;R-HSA-4420097;R-HSA-5663213;				Q9UQB8;	Q9UQB8;
17	BCL6 BCL5 LAZ3 ZBTB27 ZNF51	P41182	BCL6_HUMAN	B-cell lymphoma 6 protein (BCL-6) (B-cell lymphoma 5 protein) (BCL-5) (Protein LAZ-3) (Zinc finger and BTB domain-containing protein 27) (Zinc finger protein 51)		706	78,846	SUBCELLULAR LOCATION: Nucleus {ECO:0000269|PubMed:12504096, ECO:0000269|PubMed:17828269, ECO:0000269|PubMed:22113614, ECO:0000269|PubMed:23166356}.	FUNCTION: Transcriptional repressor mainly required for germinal center (GC) formation and antibody affinity maturation which has different mechanisms of action specific to the lineage and biological functions. Forms complexes with different corepressors and histone deacetylases to repress the transcriptional expression of different subsets of target genes. Represses its target genes by binding d…	SUBUNIT: Homodimer. Interacts (via BTB domain) with the corepressors BCOR, NCOR1 and SMRT/NCOR2; the interactions are direct. Forms preferably ternary complexes with BCOR and SMRT/NCOR2 on target gene promoters but, on enhancer elements, interacts with SMRT/NCOR2 and HDAC3 to repress proximal gene expression. Interacts with histone deacetylases HDAC2, HDAC5 and HDAC9 (via the catalytic domain). I…	Itself; Q08117; A8KA13; Q9H2G9; P45481; Q9NTM9; Q86XK2; Q08379; P56524; Q9UKV0; Q9BVG8; P0CW20; Q8IUQ4; Q13077; Q96RU7; O15156; Q9ULU4	GO:0000060; GO:0000122; GO:0000902; GO:0000977; GO:0001161; GO:0001227; GO:0001953; GO:0002467; GO:0002634; GO:0002903; GO:0003682; GO:0003700; GO:0005634; GO:0005654; GO:0005794; GO:0006351; GO:0006954; GO:0006974; GO:0007266; GO:0007283; GO:0008285; GO:0030036; GO:0030183; GO:0030308; GO:0030890; GO:0031065; GO:0031490; GO:0032764; GO:0035024; GO:0042092; GO:0042127; GO:0042802; GO:0042981; GO:…	Golgi apparatus [GO:0005794]; nucleoplasm [GO:0005654]; nucleus [GO:0005634]; chromatin binding [GO:0003682]; chromatin DNA binding [GO:0031490]; identical protein binding [GO:0042802]; intronic transcription regulatory region sequence-specific DNA binding [GO:0001161]; metal ion binding [GO:0046872]; RNA polymerase II regulatory region sequence-specific DNA binding [GO:0000977]; sequence-specifi…	Golgi apparatus [GO:0005794]; nucleoplasm [GO:0005654]; nucleus [GO:0005634]	chromatin binding [GO:0003682]; chromatin DNA binding [GO:0031490]; identical protein binding [GO:0042802]; intronic transcription regulatory region sequence-specific DNA binding [GO:0001161]; metal ion binding [GO:0046872]; RNA polymerase II regulatory region sequence-specific DNA binding [GO:0000977]; sequence-specific DNA binding [GO:0043565]; transcriptional repressor activity, RNA polymerase…	actin cytoskeleton organization [GO:0030036]; B cell differentiation [GO:0030183]; cell morphogenesis [GO:0000902]; cellular response to DNA damage stimulus [GO:0006974]; erythrocyte development [GO:0048821]; germinal center formation [GO:0002467]; inflammatory response [GO:0006954]; negative regulation of B cell apoptotic process [GO:0002903]; negative regulation of cell growth [GO:0030308]; neg…	604;	8220427; 8235596; 8274740; 8506375; 16641997; 15489334; 9649500; 10469447; 10753856; 10981963; 12414651; 12402037; 11821949; 12504096; 12590135; 15454082; 15577913; 16142238; 16455075; 17828269; 18212045; 23166356; 22113614; 23911289; 23186163; 14690607; 19052359; 18280243; 20385364		9606.ENSP00000232014;	MINT-158757;	107076;	P41182;	P41182;	DIP-2651N;			R-HSA-6785807;R-HSA-6803205;					P41182;
18	BICD1	Q96G01	BICD1_HUMAN	Protein bicaudal D homolog 1 (Bic-D 1)		975	110,750	SUBCELLULAR LOCATION: Golgi apparatus.	FUNCTION: Regulates coat complex coatomer protein I (COPI)-independent Golgi-endoplasmic reticulum transport by recruiting the dynein-dynactin motor complex.	SUBUNIT: Interacts with RAB6A. Interacts (via C-terminus) with RAB6B (GTP-bound); the interaction is direct. Interacts with CLIP-115 and KIFC2 (By similarity). Interacts with human cytomegalovirus/HHV-5 protein UL32. {ECO:0000250, ECO:0000269|PubMed:17707369, ECO:0000269|PubMed:20089649}.	P49841; P40763	GO:0005200; GO:0005794; GO:0005802; GO:0005813; GO:0005829; GO:0005856; GO:0006396; GO:0008093; GO:0008298; GO:0009653; GO:0016020; GO:0016032; GO:0017137; GO:0019901; GO:0031410; GO:0031871; GO:0033365; GO:0034063; GO:0034452; GO:0045505; GO:0048260; GO:0048471; GO:0070507; GO:0070840; GO:0072385; GO:0072393; GO:0072517; GO:1900275; GO:1900276; GO:1900737; GO:1904781	centrosome [GO:0005813]; cytoplasmic vesicle [GO:0031410]; cytoskeleton [GO:0005856]; cytosol [GO:0005829]; Golgi apparatus [GO:0005794]; host cell viral assembly compartment [GO:0072517]; membrane [GO:0016020]; perinuclear region of cytoplasm [GO:0048471]; trans-Golgi network [GO:0005802]; cytoskeletal adaptor activity [GO:0008093]; dynactin binding [GO:0034452]; dynein complex binding [GO:00708…	centrosome [GO:0005813]; cytoplasmic vesicle [GO:0031410]; cytoskeleton [GO:0005856]; cytosol [GO:0005829]; Golgi apparatus [GO:0005794]; host cell viral assembly compartment [GO:0072517]; membrane [GO:0016020]; perinuclear region of cytoplasm [GO:0048471]; trans-Golgi network [GO:0005802]	cytoskeletal adaptor activity [GO:0008093]; dynactin binding [GO:0034452]; dynein complex binding [GO:0070840]; dynein intermediate chain binding [GO:0045505]; proteinase activated receptor binding [GO:0031871]; protein kinase binding [GO:0019901]; Rab GTPase binding [GO:0017137]; structural constituent of cytoskeleton [GO:0005200]	anatomical structure morphogenesis [GO:0009653]; intracellular mRNA localization [GO:0008298]; microtubule anchoring at microtubule organizing center [GO:0072393]; minus-end-directed organelle transport along microtubule [GO:0072385]; negative regulation of phospholipase C-activating G-protein coupled receptor signaling pathway [GO:1900737]; negative regulation of phospholipase C activity [GO:190…	636;	9367685; 14702039; 16541075; 15489334; 12447383; 17707369; 20089649; 23186163	PTHR31233;	9606.ENSP00000281474;	MINT-206187;	107105;	Q96G01;					R-HSA-6811436;
19	BLZF1 JEM1	Q9H2G9	GO45_HUMAN	Golgin-45 (Basic leucine zipper nuclear factor 1) (JEM-1) (p45 basic leucine-zipper nuclear factor)		400	44,910	SUBCELLULAR LOCATION: Golgi apparatus lumen {ECO:0000269|PubMed:11056056, ECO:0000269|PubMed:11739401, ECO:0000269|PubMed:9129147}.; SUBCELLULAR LOCATION: Isoform 1: Nucleus.; SUBCELLULAR LOCATION: Isoform 2: Cytoplasm.	FUNCTION: Required for normal Golgi structure and for protein transport from the endoplasmic reticulum (ER) through the Golgi apparatus to the cell surface.	SUBUNIT: Interacts with GORASP2 and with the GTP-bound form of RAB2, but not with other Golgi Rab proteins. GORASP2 and BLZF1 form a RAB2 effector complex on medial Golgi. {ECO:0000269|PubMed:11739401}.	Q99996-2; Q9Y2J4-4; P41182; Q9BXY8; Q9H257; P51946; Q07002-2; Q9NX63; Q9BW66; Q8TES7-6; Q14192; Q96NE9; P55040; P49639; P31273; Q8NA54; Q2WGJ6; P25800; P25791; Q9UMX2; O43741; P25786; P61019; Q8WUD1; Q14964; Q9P2K3-2; Q9H4E5; Q9BWG6; P84022; Q16385; Q9P0N9; Q9UL33; Q9UL33-2; Q8IV54; Q5T7W7; Q86UY0; Q548N1; O43167; Q8N5A5; Q8N5A5-2; Q86VK4	GO:0000139; GO:0001558; GO:0003677; GO:0003700; GO:0005634; GO:0005737; GO:0005794; GO:0005796; GO:0006357; GO:0007030; GO:0008283; GO:0019899; GO:0031625; GO:0043001	cytoplasm [GO:0005737]; Golgi apparatus [GO:0005794]; Golgi lumen [GO:0005796]; Golgi membrane [GO:0000139]; nucleus [GO:0005634]; DNA binding [GO:0003677]; enzyme binding [GO:0019899]; transcription factor activity, sequence-specific DNA binding [GO:0003700]; ubiquitin protein ligase binding [GO:0031625]; cell proliferation [GO:0008283]; Golgi organization [GO:0007030]; Golgi to plasma membrane …	cytoplasm [GO:0005737]; Golgi apparatus [GO:0005794]; Golgi lumen [GO:0005796]; Golgi membrane [GO:0000139]; nucleus [GO:0005634]	DNA binding [GO:0003677]; enzyme binding [GO:0019899]; transcription factor activity, sequence-specific DNA binding [GO:0003700]; ubiquitin protein ligase binding [GO:0031625]	cell proliferation [GO:0008283]; Golgi organization [GO:0007030]; Golgi to plasma membrane protein transport [GO:0043001]; regulation of cell growth [GO:0001558]; regulation of transcription from RNA polymerase II promoter [GO:0006357]	8548;	9129147; 11056056; 11739401; 16710414; 15489334; 18669648; 20068231; 21478859; 23186163	PTHR13066;	9606.ENSP00000327541;	MINT-4830863;	114118;	Q9H2G9;					R-HSA-162658;
20	BNIP1 NIP1 SEC20L TRG8	Q12981	SEC20_HUMAN	Vesicle transport protein SEC20 (BCL2/adenovirus E1B 19 kDa protein-interacting protein 1) (Transformation-related gene 8 protein) (TRG-8)	228	26.132	SUBCELLULAR LOCATION: Mitochondrion. Endoplasmic reticulum membrane; Single-pass type IV membrane protein.	FUNCTION: SNARE that may be involved in targeting and fusion of Golgi-derived retrograde transport vesicles with the ER. Required for maintenance of ER network. Implicated in the suppression of cell death. May be involved in mitochondrial autophagy. {ECO:0000269|PubMed:15272311, ECO:0000269|PubMed:21931693}.	SUBUNIT: Component of a SNARE complex consisting of STX18, USE1L, BNIP1/SEC20L and SEC22B. Interacts directly with STX18, RINT1/TIP20L and NAPA. Interacts with ZW10 through RINT1. Interacts with BCL2 and adenovirus E1B 19 kDa protein. {ECO:0000269|PubMed:15272311}.		GO:0005484; GO:0005635; GO:0005737; GO:0005739; GO:0005783; GO:0005789; GO:0006890; GO:0006914; GO:0006915; GO:0007029; GO:0016320; GO:0030176; GO:0031201; GO:0043066; GO:0043231; GO:0097194	cytoplasm [GO:0005737]; endoplasmic reticulum [GO:0005783]; endoplasmic reticulum membrane [GO:0005789]; integral component of endoplasmic reticulum membrane [GO:0030176]; intracellular membrane-bounded organelle [GO:0043231]; mitochondrion [GO:0005739]; nuclear envelope [GO:0005635]; SNARE complex [GO:0031201]; SNAP receptor activity [GO:0005484]; apoptotic process [GO:0006915]; autophagy [GO:00…	cytoplasm [GO:0005737]; endoplasmic reticulum [GO:0005783]; endoplasmic reticulum membrane [GO:0005789]; integral component of endoplasmic reticulum membrane [GO:0030176]; intracellular membrane-bounded organelle [GO:0043231]; mitochondrion [GO:0005739]; nuclear envelope [GO:0005635]; SNARE complex [GO:0031201]	SNAP receptor activity [GO:0005484]	apoptotic process [GO:0006915]; autophagy [GO:0006914]; endoplasmic reticulum membrane fusion [GO:0016320]; endoplasmic reticulum organization [GO:0007029]; execution phase of apoptosis [GO:0097194]; negative regulation of apoptotic process [GO:0043066]; retrograde vesicle-mediated transport, Golgi to ER [GO:0006890]	662;	7954800; 10217402; 15489334; 15272311; 21269460; 21931693; 24275569; 25944712			MINT-1957109;	107130;	Q12981;					R-HSA-6811434;
21	BRINP2 DBCCR1L2 FAM5B KIAA1747	Q9C0B6	BRNP2_HUMAN	BMP/retinoic acid-inducible neural-specific protein 2 (DBCCR1-like protein 2)	783	89.005	SUBCELLULAR LOCATION: Secreted {ECO:0000305}.	FUNCTION: Inhibits neuronal cell proliferation by negative regulation of the cell cycle transition. {ECO:0000250}.			GO:0005576; GO:0005783; GO:0007050; GO:0030425; GO:0043025; GO:0045666; GO:0045930; GO:0071300	dendrite [GO:0030425]; endoplasmic reticulum [GO:0005783]; extracellular region [GO:0005576]; neuronal cell body [GO:0043025]; cell cycle arrest [GO:0007050]; cellular response to retinoic acid [GO:0071300]; negative regulation of mitotic cell cycle [GO:0045930]; positive regulation of neuron differentiation [GO:0045666]	dendrite [GO:0030425]; endoplasmic reticulum [GO:0005783]; extracellular region [GO:0005576]; neuronal cell body [GO:0043025]		cell cycle arrest [GO:0007050]; cellular response to retinoic acid [GO:0071300]; negative regulation of mitotic cell cycle [GO:0045930]; positive regulation of neuron differentiation [GO:0045666]	57795;	11214970; 14702039; 16710414; 15489334;	PTHR15564;	9606.ENSP00000354481;		121768;	Q9C0B6;
22	CAMSAP2 CAMSAP1L1 KIAA1078	Q08AD1	CAMP2_HUMAN	Calmodulin-regulated spectrin-associated protein 2 (Calmodulin-regulated spectrin-associated protein 1-like protein 1)		1489	168,089	SUBCELLULAR LOCATION: Cytoplasm, cytoskeleton {ECO:0000269|PubMed:23169647, ECO:0000269|PubMed:24486153, ECO:0000269|PubMed:24706919, ECO:0000269|PubMed:24908486, ECO:0000269|PubMed:27666745, ECO:0000269|PubMed:28814570}. Golgi apparatus {ECO:0000269|PubMed:27666745}. Note=Associated with the minus-end of microtubules and also detected at the centrosomes (PubMed:23169647, PubMed:24486153, PubMed:…	FUNCTION: Key microtubule-organizing protein that specifically binds the minus-end of non-centrosomal microtubules and regulates their dynamics and organization (PubMed:23169647, PubMed:24486153, PubMed:24706919). Specifically recognizes growing microtubule minus-ends and autonomously decorates and stabilizes microtubule lattice formed by microtubule minus-end polymerization (PubMed:24486153, Pub…	SUBUNIT: Interacts with CAMSAP3 (By similarity). Interacts with KATNA1 and KATNB1; leading to regulate the length of CAMSAP2-decorated microtubule stretches (PubMed:24486153). Interacts with a complex formed by AKAP9 and PDE4DIP; leading to recruit CAMSAP2 to the Golgi (PubMed:27666745). Interacts with MAPRE1/EB1 (PubMed:28726242). {ECO:0000250|UniProtKB:Q8C1B1, ECO:0000269|PubMed:24486153, ECO:0…	P29692	GO:0000226; GO:0005516; GO:0005794; GO:0005829; GO:0030507; GO:0031113; GO:0033043; GO:0050773; GO:0051011; GO:0061564; GO:1903358; GO:1990752	cytosol [GO:0005829]; Golgi apparatus [GO:0005794]; microtubule end [GO:1990752]; calmodulin binding [GO:0005516]; microtubule minus-end binding [GO:0051011]; spectrin binding [GO:0030507]; axon development [GO:0061564]; microtubule cytoskeleton organization [GO:0000226]; regulation of dendrite development [GO:0050773]; regulation of Golgi organization [GO:1903358]; regulation of microtubule poly…	cytosol [GO:0005829]; Golgi apparatus [GO:0005794]; microtubule end [GO:1990752]	calmodulin binding [GO:0005516]; microtubule minus-end binding [GO:0051011]; spectrin binding [GO:0030507]	axon development [GO:0061564]; microtubule cytoskeleton organization [GO:0000226]; regulation of dendrite development [GO:0050773]; regulation of Golgi organization [GO:1903358]; regulation of microtubule polymerization [GO:0031113]; regulation of organelle organization [GO:0033043]	23271;	16710414; 15489334; 10470851; 12168954; 17974005; 16964243; 18220336; 18669648; 19413330; 19690332; 20068231; 21269460; 21406692; 22116939; 23169647; 23186163; 24486153; 24908486; 24706919; 27666745; 28726242; 28814570; 16959974	PTHR21595;		MINT-8330034;	116872;	Q08AD1;
23	CDKN1B KIP1	P46527	CDN1B_HUMAN	Cyclin-dependent kinase inhibitor 1B (Cyclin-dependent kinase inhibitor p27) (p27Kip1)	198	22.073	SUBCELLULAR LOCATION: Nucleus. Cytoplasm. Endosome {ECO:0000250}. Note=Nuclear and cytoplasmic in quiescent cells. AKT- or RSK-mediated phosphorylation on Thr-198, binds 14-3-3, translocates to the cytoplasm and promotes cell cycle progression. Mitogen-activated UHMK1 phosphorylation on Ser-10 also results in translocation to the cytoplasm and cell cycle progression. Phosphorylation on Ser-10 fac…	FUNCTION: Important regulator of cell cycle progression. Inhibits the kinase activity of CDK2 bound to cyclin A, but has little inhibitory activity on CDK2 bound to SPDYA (PubMed:28666995). Involved in G1 arrest. Potent inhibitor of cyclin E- and cyclin A-CDK2 complexes. Forms a complex with cyclin type D-CDK4 complexes and is involved in the assembly, stability, and modulation of CCND1-CDK4 comp…	SUBUNIT: Forms a ternary complex composed of CCNE1, CDK2 and CDKN1B. Interacts directly with CCNE1; the interaction is inhibited by CDK2-dependent phosphorylation on Thr-187. Interacts with COPS5, subunit of the COP9 signalosome complex; the interaction leads to CDKN1B degradation. Interacts with NUP50; the interaction leads to nuclear import and degradation of phosphorylated CDKN1B. Interacts wi…	P00520; Q8N9N5-2; P20248; P14635; P24385; P30279; P24864; O96020; P24941; P11802; Q00535; O15111; Q92905; Q13616; Q62120; O00505; O15131; P07948; P33993; P11309; P61586; Q15418; Q9UQR0-1; Q13309; P16949; Q9NVV9; Q12933	GO:0000079; GO:0000082; GO:0001666; GO:0001890; GO:0004693; GO:0004860; GO:0004861; GO:0005072; GO:0005634; GO:0005654; GO:0005737; GO:0005768; GO:0005829; GO:0006813; GO:0006977; GO:0007050; GO:0007096; GO:0007219; GO:0007605; GO:0008284; GO:0008285; GO:0009749; GO:0010942; GO:0019901; GO:0019903; GO:0030308; GO:0030332; GO:0030544; GO:0031116; GO:0031464; GO:0032355; GO:0032403; GO:0033673; GO:…	Cul4A-RING E3 ubiquitin ligase complex [GO:0031464]; cytoplasm [GO:0005737]; cytosol [GO:0005829]; endosome [GO:0005768]; intracellular membrane-bounded organelle [GO:0043231]; nucleoplasm [GO:0005654]; nucleus [GO:0005634]; protein complex [GO:0043234]; chaperone binding [GO:0051087]; cyclin binding [GO:0030332]; cyclin-dependent protein serine/threonine kinase activity [GO:0004693]; cyclin-depe…	Cul4A-RING E3 ubiquitin ligase complex [GO:0031464]; cytoplasm [GO:0005737]; cytosol [GO:0005829]; endosome [GO:0005768]; intracellular membrane-bounded organelle [GO:0043231]; nucleoplasm [GO:0005654]; nucleus [GO:0005634]; protein complex [GO:0043234]	chaperone binding [GO:0051087]; cyclin binding [GO:0030332]; cyclin-dependent protein serine/threonine kinase activity [GO:0004693]; cyclin-dependent protein serine/threonine kinase inhibitor activity [GO:0004861]; Hsp70 protein binding [GO:0030544]; protein complex binding [GO:0032403]; protein kinase binding [GO:0019901]; protein kinase inhibitor activity [GO:0004860]; protein phosphatase bindi…	autophagic cell death [GO:0048102]; cell cycle arrest [GO:0007050]; cellular response to antibiotic [GO:0071236]; cellular response to lithium ion [GO:0071285]; cellular response to organic cyclic compound [GO:0071407]; DNA damage response, signal transduction by p53 class mediator resulting in cell cycle arrest [GO:0006977]; G1/S transition of mitotic cell cycle [GO:0000082]; inner ear developme…	1027;	8033212; 7882309; 15489334; 10323868; 10831586; 12093740; 12042314; 12244303; 12244301; 14504289; 12972555; 15280662; 16007079; 16195327; 16782892; 16880511; 17030811; 17254967; 17525332; 18593906; 19075005; 22586611; 21423214; 23707388; 23186163; 23478441; 8684460; 16209941; 17254966; 28666995; 20824794	PTHR10265;PTHR10265:SF9;	9606.ENSP00000228872;	MINT-239177;	107461;	P46527;	P46527;	DIP-33341N;			R-HSA-187577;R-HSA-198323;R-HSA-2559582;R-HSA-2559586;R-HSA-5625900;R-HSA-5674400;R-HSA-6804116;R-HSA-68949;R-HSA-69202;R-HSA-69231;R-HSA-69563;R-HSA-69656;R-HSA-8849470;					P46527;
24	CLIP1 CYLN1 RSN	P30622	CLIP1_HUMAN	CAP-Gly domain-containing linker protein 1 (Cytoplasmic linker protein 1) (Cytoplasmic linker protein 170 alpha-2) (CLIP-170) (Reed-Sternberg intermediate filament-associated protein) (Restin)	1438	162.246	SUBCELLULAR LOCATION: Cytoplasm {ECO:0000305}. Cytoplasm, cytoskeleton {ECO:0000269|PubMed:17889670, ECO:0000269|PubMed:21646404}. Cytoplasmic vesicle membrane {ECO:0000269|PubMed:12433698}; Peripheral membrane protein; Cytoplasmic side. Cell projection, ruffle {ECO:0000269|PubMed:12433698}. Note=Localizes to microtubule plus ends (PubMed:21646404, PubMed:17889670). Localizes preferentially to th…	FUNCTION: Binds to the plus end of microtubules and regulates the dynamics of the microtubule cytoskeleton. Promotes microtubule growth and microtubule bundling. Links cytoplasmic vesicles to microtubules and thereby plays an important role in intracellular vesicle trafficking. Plays a role macropinocytosis and endosome trafficking. {ECO:0000269|PubMed:12433698, ECO:0000269|PubMed:17563362, ECO:0…	SUBUNIT: Interacts with MTOR; phosphorylates and regulates CLIP1 (PubMed:12231510). Interacts (via CAP-Gly domains) with tubulin (PubMed:17563362, PubMed:17889670). Interacts with SLAIN2 (PubMed:21646404). Interacts (via zinc finger) with DCTN1 (PubMed:17828275, PubMed:20679239). Interacts with TUBA1B, MAPRE1 and MAPRE3 (PubMed:17563362). Binds preferentially to tyrosinated microtubules, and only…	Q14203; Q15691; Q71U36; P68366	GO:0000278; GO:0000776; GO:0001578; GO:0001726; GO:0005635; GO:0005768; GO:0005813; GO:0005829; GO:0005874; GO:0005881; GO:0005882; GO:0007062; GO:0008017; GO:0008270; GO:0015630; GO:0015631; GO:0030659; GO:0031116; GO:0035371; GO:0042802; GO:0042803; GO:0044861; GO:0046872; GO:0051010	centrosome [GO:0005813]; cytoplasmic microtubule [GO:0005881]; cytoplasmic vesicle membrane [GO:0030659]; cytosol [GO:0005829]; endosome [GO:0005768]; intermediate filament [GO:0005882]; kinetochore [GO:0000776]; microtubule [GO:0005874]; microtubule cytoskeleton [GO:0015630]; microtubule plus-end [GO:0035371]; nuclear envelope [GO:0005635]; ruffle [GO:0001726]; identical protein binding [GO:0042…	centrosome [GO:0005813]; cytoplasmic microtubule [GO:0005881]; cytoplasmic vesicle membrane [GO:0030659]; cytosol [GO:0005829]; endosome [GO:0005768]; intermediate filament [GO:0005882]; kinetochore [GO:0000776]; microtubule [GO:0005874]; microtubule cytoskeleton [GO:0015630]; microtubule plus-end [GO:0035371]; nuclear envelope [GO:0005635]; ruffle [GO:0001726]	identical protein binding [GO:0042802]; metal ion binding [GO:0046872]; microtubule binding [GO:0008017]; microtubule plus-end binding [GO:0051010]; protein homodimerization activity [GO:0042803]; tubulin binding [GO:0015631]; zinc ion binding [GO:0008270]	microtubule bundle formation [GO:0001578]; mitotic cell cycle [GO:0000278]; positive regulation of microtubule polymerization [GO:0031116]; protein transport into plasma membrane raft [GO:0044861]; sister chromatid cohesion [GO:0007062]	6249;	1600942; 1356075; 15489334; 12433698; 12231510; 17081983; 16964243; 18669648; 19413330; 19690332; 20679239; 20068231; 21269460; 23186163; 24275569; 17889670; 17828277; 17828275; 17563362; 21646404; 16959974		9606.ENSP00000303585;	MINT-1781312;	112163;	P30622;	P30622;	DIP-42826N;	P30622;		R-HSA-141444;R-HSA-2467813;R-HSA-2500257;R-HSA-5626467;R-HSA-5663220;R-HSA-68877;					P30622;
25	COG3 SEC34	Q96JB2	COG3_HUMAN	Conserved oligomeric Golgi complex subunit 3 (COG complex subunit 3) (Component of oligomeric Golgi complex 3) (Vesicle-docking protein SEC34 homolog) (p94)		828	94,096	SUBCELLULAR LOCATION: Golgi apparatus, Golgi stack membrane {ECO:0000269|PubMed:11292827}; Peripheral membrane protein {ECO:0000269|PubMed:11292827}. Note=Associated with the peripheral membrane of cis/medial cisternae.	FUNCTION: Involved in ER-Golgi transport. {ECO:0000269|PubMed:11929878}.	SUBUNIT: Component of the conserved oligomeric Golgi complex which is composed of eight different subunits and is required for normal Golgi morphology and localization. Interacts with TMEM115. {ECO:0000250, ECO:0000269|PubMed:24806965}.	Q9NZD8; Q9C040	GO:0000139; GO:0005794; GO:0005801; GO:0006486; GO:0006886; GO:0006888; GO:0006890; GO:0006891; GO:0007030; GO:0008565; GO:0017119; GO:0032580; GO:0032588; GO:0033365; GO:0050821	cis-Golgi network [GO:0005801]; Golgi apparatus [GO:0005794]; Golgi cisterna membrane [GO:0032580]; Golgi membrane [GO:0000139]; Golgi transport complex [GO:0017119]; trans-Golgi network membrane [GO:0032588]; protein transporter activity [GO:0008565]; ER to Golgi vesicle-mediated transport [GO:0006888]; Golgi organization [GO:0007030]; intra-Golgi vesicle-mediated transport [GO:0006891]; intrace…	cis-Golgi network [GO:0005801]; Golgi apparatus [GO:0005794]; Golgi cisterna membrane [GO:0032580]; Golgi membrane [GO:0000139]; Golgi transport complex [GO:0017119]; trans-Golgi network membrane [GO:0032588]	protein transporter activity [GO:0008565]	ER to Golgi vesicle-mediated transport [GO:0006888]; Golgi organization [GO:0007030]; intracellular protein transport [GO:0006886]; intra-Golgi vesicle-mediated transport [GO:0006891]; protein glycosylation [GO:0006486]; protein localization to organelle [GO:0033365]; protein stabilization [GO:0050821]; retrograde vesicle-mediated transport, Golgi to ER [GO:0006890]	83548;	11292827; 11929878; 14702039; 15057823; 15489334; 12665801; 18691976; 19690332; 20068231; 21269460; 22223895; 22814378; 23186163; 24806965; 25944712; 16959974	PTHR13302;	9606.ENSP00000258654;	MINT-3054332;	123680;	Q96JB2;	Q96JB2;				R-HSA-6807878;R-HSA-6811438;R-HSA-6811440;
26	CRIPAK	Q8N1N5	CRPAK_HUMAN	Cysteine-rich PAK1 inhibitor (CRIPak)	446	48.076	SUBCELLULAR LOCATION: Cytoplasm {ECO:0000269|PubMed:16278681}. Membrane {ECO:0000269|PubMed:16278681}. Nucleus {ECO:0000269|PubMed:16278681}. Note=Translocated to the nuclear compartment upon hormonal treatment by estrogen.	FUNCTION: Negative regulator of PAK1. It has been suggested that the lost of CRIPAK in breast tumors might contribute to hormonal independence. {ECO:0000269|PubMed:16278681}.	SUBUNIT: Interacts with PAK1. {ECO:0000269|PubMed:16278681}.	Q13153	GO:0005634; GO:0005737; GO:0005783; GO:0005886; GO:0006469; GO:0033147; GO:0043627; GO:0051493	cytoplasm [GO:0005737]; endoplasmic reticulum [GO:0005783]; nucleus [GO:0005634]; plasma membrane [GO:0005886]; negative regulation of intracellular estrogen receptor signaling pathway [GO:0033147]; negative regulation of protein kinase activity [GO:0006469]; regulation of cytoskeleton organization [GO:0051493]; response to estrogen [GO:0043627]	cytoplasm [GO:0005737]; endoplasmic reticulum [GO:0005783]; nucleus [GO:0005634]; plasma membrane [GO:0005886]		negative regulation of intracellular estrogen receptor signaling pathway [GO:0033147]; negative regulation of protein kinase activity [GO:0006469]; regulation of cytoskeleton organization [GO:0051493]; response to estrogen [GO:0043627]	285464;	14702039; 16278681		9606.ENSP00000323978;		130121;	Q8N1N5;									Q8N1N5;	Q8N1N5;
27	DDIT3 CHOP CHOP10 GADD153	P35638	DDIT3_HUMAN	DNA damage-inducible transcript 3 protein (DDIT-3) (C/EBP zeta) (C/EBP-homologous protein) (CHOP) (C/EBP-homologous protein 10) (CHOP-10) (CCAAT/enhancer-binding protein homologous protein) (Growth arrest and DNA damage-inducible protein GADD153)	169	19.175	SUBCELLULAR LOCATION: Cytoplasm. Nucleus. Note=Present in the cytoplasm under non-stressed conditions and ER stress leads to its nuclear accumulation.	FUNCTION: Multifunctional transcription factor in ER stress response. Plays an essential role in the response to a wide variety of cell stresses and induces cell cycle arrest and apoptosis in response to ER stress. Plays a dual role both as an inhibitor of CCAAT/enhancer-binding protein (C/EBP) function and as an activator of other genes. Acts as a dominant-negative regulator of C/EBP-induced tra…	SUBUNIT: Heterodimer. Interacts with TCF7L2/TCF4, EP300/P300, HDAC1, HDAC5 and HDAC6. Interacts with TRIB3 which blocks its association with EP300/P300. Interacts with FOXO3, CEBPB and ATF4. {ECO:0000269|PubMed:15775988, ECO:0000269|PubMed:16434966, ECO:0000269|PubMed:17872950, ECO:0000269|PubMed:18940792, ECO:0000269|PubMed:20829347, ECO:0000269|PubMed:22761832}.	Q9Y2J4-4; P18847; P18848; Q8N5M1; Q16520; Q9NR55; Q86SX3; Q494R4; P49715; P17676; P49716; P53567; Q9BSW2; Q7Z589; P15408; Q9BPX1; P25791; Q8TBB1; O75971; Q4ACW9; Q86VQ3; A5D8V6; P24278; Q6PJT7	GO:0000122; GO:0000976; GO:0000978; GO:0001077; GO:0001955; GO:0003677; GO:0003700; GO:0003714; GO:0005634; GO:0005654; GO:0005770; GO:0005829; GO:0006355; GO:0006974; GO:0006983; GO:0006986; GO:0007050; GO:0008134; GO:0008140; GO:0016055; GO:0032757; GO:0032792; GO:0032993; GO:0034976; GO:0035976; GO:0036488; GO:0036499; GO:0036500; GO:0042594; GO:0042789; GO:0042803; GO:0043161; GO:0043433; GO:…	CHOP-ATF3 complex [GO:1990622]; CHOP-ATF4 complex [GO:1990617]; CHOP-C/EBP complex [GO:0036488]; cytosol [GO:0005829]; late endosome [GO:0005770]; nucleoplasm [GO:0005654]; nucleus [GO:0005634]; protein-DNA complex [GO:0032993]; transcription factor AP-1 complex [GO:0035976]; cAMP response element binding protein binding [GO:0008140]; DNA binding [GO:0003677]; leucine zipper domain binding [GO:00…	CHOP-ATF3 complex [GO:1990622]; CHOP-ATF4 complex [GO:1990617]; CHOP-C/EBP complex [GO:0036488]; cytosol [GO:0005829]; late endosome [GO:0005770]; nucleoplasm [GO:0005654]; nucleus [GO:0005634]; protein-DNA complex [GO:0032993]; transcription factor AP-1 complex [GO:0035976]	cAMP response element binding protein binding [GO:0008140]; DNA binding [GO:0003677]; leucine zipper domain binding [GO:0043522]; protein heterodimerization activity [GO:0046982]; protein homodimerization activity [GO:0042803]; RNA polymerase II core promoter proximal region sequence-specific DNA binding [GO:0000978]; transcriptional activator activity, RNA polymerase II core promoter proximal re…	ATF6-mediated unfolded protein response [GO:0036500]; blood vessel maturation [GO:0001955]; cell cycle arrest [GO:0007050]; cell redox homeostasis [GO:0045454]; cellular response to DNA damage stimulus [GO:0006974]; ER overload response [GO:0006983]; establishment of protein localization to mitochondrion [GO:0072655]; intrinsic apoptotic signaling pathway in response to endoplasmic reticulum stre…	1649;	1339368; 8510758; 7503811; 16541075; 15489334; 14685163; 15322075; 15775988; 16434966; 17872950; 17709599; 18940792; 19855386; 19672300; 20829347; 20876114; 22210905; 22761832; 16959974	PTHR16833;	9606.ENSP00000447803;	MINT-1434413;	108016;	P35638;	P35638;	DIP-41589N;			R-HSA-380994;R-HSA-381183;				P35638;	P35638;
28	DENND5A KIAA1091 RAB6IP1	Q6IQ26	DEN5A_HUMAN	DENN domain-containing protein 5A (Rab6-interacting protein 1) (Rab6IP1)	1287	147.096	SUBCELLULAR LOCATION: Golgi apparatus membrane {ECO:0000250|UniProtKB:Q6PAL8}.	FUNCTION: Guanine nucleotide exchange factor (GEF) which may activate RAB6A and RAB39A and/or RAB39B. Promotes the exchange of GDP to GTP, converting inactive GDP-bound Rab proteins into their active GTP-bound form. Involved in the negative regulation of neurite outgrowth (By similarity). {ECO:0000250|UniProtKB:G3V7Q0, ECO:0000269|PubMed:20937701}.	SUBUNIT: Interacts with RAB6A bound to GTP. {ECO:0000250|UniProtKB:Q6PAL8}.	A6NEM1	GO:0000139; GO:0005262; GO:0005802; GO:0005829; GO:0010977; GO:0017112; GO:0042147; GO:0050982	cytosol [GO:0005829]; Golgi membrane [GO:0000139]; trans-Golgi network [GO:0005802]; calcium channel activity [GO:0005262]; Rab guanyl-nucleotide exchange factor activity [GO:0017112]; detection of mechanical stimulus [GO:0050982]; negative regulation of neuron projection development [GO:0010977]; retrograde transport, endosome to Golgi [GO:0042147]	cytosol [GO:0005829]; Golgi membrane [GO:0000139]; trans-Golgi network [GO:0005802]	calcium channel activity [GO:0005262]; Rab guanyl-nucleotide exchange factor activity [GO:0017112]	detection of mechanical stimulus [GO:0050982]; negative regulation of neuron projection development [GO:0010977]; retrograde transport, endosome to Golgi [GO:0042147]	23258;	10470851; 14702039; 17974005; 16554811; 15489334; 18669648; 20937701; 23186163; 27866705; 27431290		9606.ENSP00000328524;	MINT-8247429;	116861;	Q6IQ26;					R-HSA-8876198;
29	DPM1	O60762	DPM1_HUMAN	Dolichol-phosphate mannosyltransferase subunit 1 (EC 2.4.1.83) (Dolichol-phosphate mannose synthase subunit 1) (DPM synthase subunit 1) (Dolichyl-phosphate beta-D-mannosyltransferase subunit 1) (Mannose-P-dolichol synthase subunit 1) (MPD synthase subunit 1)	260	29.634	SUBCELLULAR LOCATION: Endoplasmic reticulum.	FUNCTION: Transfers mannose from GDP-mannose to dolichol monophosphate to form dolichol phosphate mannose (Dol-P-Man) which is the mannosyl donor in pathways leading to N-glycosylation, glycosyl phosphatidylinositol membrane anchoring, and O-mannosylation of proteins; catalytic subunit of the dolichol-phosphate mannose (DPM) synthase complex.	SUBUNIT: Component of the dolichol-phosphate mannose (DPM) synthase complex composed of DPM1, DPM2 and DPM3; in the complex interacts directly with DPM3. {ECO:0000269|PubMed:10835346, ECO:0000269|PubMed:16280320}.	Q9P2X0; P48775	GO:0004169; GO:0004582; GO:0005634; GO:0005783; GO:0005789; GO:0006506; GO:0016020; GO:0018279; GO:0019348; GO:0033185; GO:0035268; GO:0035269	dolichol-phosphate-mannose synthase complex [GO:0033185]; endoplasmic reticulum [GO:0005783]; endoplasmic reticulum membrane [GO:0005789]; membrane [GO:0016020]; nucleus [GO:0005634]; dolichyl-phosphate beta-D-mannosyltransferase activity [GO:0004582]; dolichyl-phosphate-mannose-protein mannosyltransferase activity [GO:0004169]; dolichol metabolic process [GO:0019348]; GPI anchor biosynthetic pro…	dolichol-phosphate-mannose synthase complex [GO:0033185]; endoplasmic reticulum [GO:0005783]; endoplasmic reticulum membrane [GO:0005789]; membrane [GO:0016020]; nucleus [GO:0005634]	dolichyl-phosphate beta-D-mannosyltransferase activity [GO:0004582]; dolichyl-phosphate-mannose-protein mannosyltransferase activity [GO:0004169]	dolichol metabolic process [GO:0019348]; GPI anchor biosynthetic process [GO:0006506]; protein mannosylation [GO:0035268]; protein N-linked glycosylation via asparagine [GO:0018279]; protein O-linked mannosylation [GO:0035269]	8813;	9535917; 14702039; 11780052; 15489334; 9223280; 10835346; 17081983; 16280320; 18691976; 20068231; 21269460; 21406692; 22814378; 23186163; 24275569; 25944712; 10642597; 10642602; 15669674; 23856421		9606.ENSP00000360644;		114340;	O60762;	O60762;				R-HSA-162699;R-HSA-4717374;		2.4.1.83;
30	DUSP10 MKP5	Q9Y6W6	DUS10_HUMAN	Dual specificity protein phosphatase 10 (EC 3.1.3.16) (EC 3.1.3.48) (Mitogen-activated protein kinase phosphatase 5) (MAP kinase phosphatase 5) (MKP-5)		482	52,642	SUBCELLULAR LOCATION: Cytoplasm. Nucleus.	FUNCTION: Protein phosphatase involved in the inactivation of MAP kinases. Has a specificity for the MAPK11/MAPK12/MAPK13/MAPK14 subfamily. It preferably dephosphorylates p38. {ECO:0000269|PubMed:10391943, ECO:0000269|PubMed:10597297, ECO:0000269|PubMed:22375048}.	SUBUNIT: Monomer. Interacts with MAPK14. {ECO:0000269|PubMed:16806267, ECO:0000269|PubMed:17400920, ECO:0000269|PubMed:22375048}.		GO:0000188; GO:0002819; GO:0004721; GO:0004725; GO:0005634; GO:0005654; GO:0005737; GO:0005794; GO:0005829; GO:0006470; GO:0008432; GO:0010633; GO:0016311; GO:0016607; GO:0016791; GO:0017017; GO:0030336; GO:0032496; GO:0033549; GO:0035970; GO:0043508; GO:0044387; GO:0045591; GO:0046329; GO:0048273; GO:0048709; GO:0048715; GO:0050680; GO:0060266; GO:0070303; GO:0070373; GO:0090335; GO:1903753; GO:…	cytoplasm [GO:0005737]; cytosol [GO:0005829]; Golgi apparatus [GO:0005794]; nuclear speck [GO:0016607]; nucleoplasm [GO:0005654]; nucleus [GO:0005634]; JUN kinase binding [GO:0008432]; MAP kinase phosphatase activity [GO:0033549]; MAP kinase tyrosine/serine/threonine phosphatase activity [GO:0017017]; mitogen-activated protein kinase p38 binding [GO:0048273]; phosphatase activity [GO:0016791]; ph…	cytoplasm [GO:0005737]; cytosol [GO:0005829]; Golgi apparatus [GO:0005794]; nuclear speck [GO:0016607]; nucleoplasm [GO:0005654]; nucleus [GO:0005634]	JUN kinase binding [GO:0008432]; MAP kinase phosphatase activity [GO:0033549]; MAP kinase tyrosine/serine/threonine phosphatase activity [GO:0017017]; mitogen-activated protein kinase p38 binding [GO:0048273]; phosphatase activity [GO:0016791]; phosphoprotein phosphatase activity [GO:0004721]; protein tyrosine phosphatase activity [GO:0004725]	dephosphorylation [GO:0016311]; inactivation of MAPK activity [GO:0000188]; negative regulation of cell migration [GO:0030336]; negative regulation of epithelial cell migration [GO:0010633]; negative regulation of epithelial cell proliferation [GO:0050680]; negative regulation of epithelium regeneration [GO:1905042]; negative regulation of ERK1 and ERK2 cascade [GO:0070373]; negative regulation o…	11221;	10391943; 10597297; 14702039; 16710414; 15489334; 16806267; 17400920; 22375048	PTHR10159;	9606.ENSP00000355866;	MINT-8208613;	116389;	Q9Y6W6;			Q9Y6W6;		R-HSA-112409;R-HSA-5675221;		3.1.3.16;3.1.3.48;	Q9Y6W6;	Q9Y6W6;	Q9Y6W6;
31	EIF2AK3 PEK PERK	Q9NZJ5	E2AK3_HUMAN	Eukaryotic translation initiation factor 2-alpha kinase 3 (EC 2.7.11.1) (PRKR-like endoplasmic reticulum kinase) (Pancreatic eIF2-alpha kinase) (HsPEK)	1116	125.216	SUBCELLULAR LOCATION: Endoplasmic reticulum membrane; Single-pass type I membrane protein.	FUNCTION: Metabolic-stress sensing protein kinase that phosphorylates the alpha subunit of eukaryotic translation initiation factor 2 (eIF-2-alpha/EIF2S1) on 'Ser-52' during the unfolded protein response (UPR) and in response to low amino acid availability. Converts phosphorylated eIF-2-alpha/EIF2S1 either in a global protein synthesis inhibitor, leading to a reduced overall utilization of amino …	SUBUNIT: Forms dimers with HSPA5/BIP in resting cells (By similarity). Oligomerizes in ER-stressed cells (By similarity). Interacts with DNAJC3 and MFN2 (By similarity). Interacts with TMEM33 (PubMed:26268696). Interacts with PDIA6 (PubMed:24508390). {ECO:0000250|UniProtKB:Q9Z2B5, ECO:0000269|PubMed:24508390, ECO:0000269|PubMed:26268696}.	Itself; P11021	GO:0001501; GO:0001503; GO:0001525; GO:0002063; GO:0004672; GO:0004674; GO:0004694; GO:0005524; GO:0005737; GO:0005783; GO:0005789; GO:0006468; GO:0006919; GO:0006983; GO:0007029; GO:0010575; GO:0010628; GO:0010998; GO:0016020; GO:0017148; GO:0018105; GO:0019722; GO:0019899; GO:0019903; GO:0030073; GO:0030176; GO:0030282; GO:0030968; GO:0031018; GO:0031642; GO:0032057; GO:0034198; GO:0034976; GO:…	cytoplasm [GO:0005737]; endoplasmic reticulum [GO:0005783]; endoplasmic reticulum membrane [GO:0005789]; integral component of endoplasmic reticulum membrane [GO:0030176]; membrane [GO:0016020]; perinuclear region of cytoplasm [GO:0048471]; ATP binding [GO:0005524]; enzyme binding [GO:0019899]; eukaryotic translation initiation factor 2alpha kinase activity [GO:0004694]; Hsp90 protein binding [GO…	cytoplasm [GO:0005737]; endoplasmic reticulum [GO:0005783]; endoplasmic reticulum membrane [GO:0005789]; integral component of endoplasmic reticulum membrane [GO:0030176]; membrane [GO:0016020]; perinuclear region of cytoplasm [GO:0048471]	ATP binding [GO:0005524]; enzyme binding [GO:0019899]; eukaryotic translation initiation factor 2alpha kinase activity [GO:0004694]; Hsp90 protein binding [GO:0051879]; identical protein binding [GO:0042802]; protein homodimerization activity [GO:0042803]; protein kinase activity [GO:0004672]; protein phosphatase binding [GO:0019903]; protein serine/threonine kinase activity [GO:0004674]	activation of cysteine-type endopeptidase activity involved in apoptotic process [GO:0006919]; angiogenesis [GO:0001525]; bone mineralization [GO:0030282]; calcium-mediated signaling [GO:0019722]; cellular response to amino acid starvation [GO:0034198]; cellular response to cold [GO:0070417]; cellular response to glucose starvation [GO:0042149]; chondrocyte development [GO:0002063]; eiF2alpha pho…	9451;	10026192; 10677345; 10932183; 14702039; 15815621; 15489334; 20068231; 22169477; 21406692; 23103912; 24508390; 26268696; 17344846		9606.ENSP00000307235;		114840;	Q9NZJ5;					R-HSA-381042;				Q9NZJ5;	Q9NZJ5;
32	EPHA4 HEK8 SEK TYRO1	P54764	EPHA4_HUMAN	Ephrin type-A receptor 4 (EC 2.7.10.1) (EPH-like kinase 8) (EK8) (hEK8) (Tyrosine-protein kinase TYRO1) (Tyrosine-protein kinase receptor SEK)		986	109,860	SUBCELLULAR LOCATION: Cell membrane {ECO:0000250}; Single-pass type I membrane protein {ECO:0000250}. Cell projection, axon {ECO:0000250}. Cell projection, dendrite {ECO:0000250}. Cell junction, synapse, postsynaptic cell membrane, postsynaptic density {ECO:0000250}. Early endosome {ECO:0000250}. Note=Clustered upon activation and targeted to early endosome. {ECO:0000250}.	FUNCTION: Receptor tyrosine kinase which binds membrane-bound ephrin family ligands residing on adjacent cells, leading to contact-dependent bidirectional signaling into neighboring cells. The signaling pathway downstream of the receptor is referred to as forward signaling while the signaling pathway downstream of the ephrin ligand is referred to as reverse signaling. Highly promiscuous, it has t…	SUBUNIT: Heterotetramer upon binding of the ligand. The heterotetramer is composed of an ephrin dimer and a receptor dimer. Oligomerization is probably required to induce biological responses. Interacts (phosphorylated at position Tyr-602) with FYN. Interacts with CDK5, CDK5R1 and NGEF; upon activation by EFNA1 induces NGEF phosphorylation by the kinase CDK5. Interacts with CHN1; effector of EPHA…	O43921; P52803; P52799	GO:0004672; GO:0005004; GO:0005005; GO:0005524; GO:0005737; GO:0005741; GO:0005783; GO:0005794; GO:0005886; GO:0005887; GO:0007155; GO:0007628; GO:0008045; GO:0008347; GO:0009986; GO:0010977; GO:0014069; GO:0016301; GO:0018108; GO:0021957; GO:0030054; GO:0030175; GO:0030424; GO:0030425; GO:0031594; GO:0031901; GO:0042731; GO:0042802; GO:0043087; GO:0043197; GO:0043198; GO:0043204; GO:0043507; GO:…	axon [GO:0030424]; axon terminus [GO:0043679]; axonal growth cone [GO:0044295]; cell junction [GO:0030054]; cell surface [GO:0009986]; cytoplasm [GO:0005737]; dendrite [GO:0030425]; dendritic shaft [GO:0043198]; dendritic spine [GO:0043197]; early endosome membrane [GO:0031901]; endoplasmic reticulum [GO:0005783]; filopodium [GO:0030175]; Golgi apparatus [GO:0005794]; integral component of plasma…	axon [GO:0030424]; axonal growth cone [GO:0044295]; axon terminus [GO:0043679]; cell junction [GO:0030054]; cell surface [GO:0009986]; cytoplasm [GO:0005737]; dendrite [GO:0030425]; dendritic shaft [GO:0043198]; dendritic spine [GO:0043197]; early endosome membrane [GO:0031901]; endoplasmic reticulum [GO:0005783]; filopodium [GO:0030175]; Golgi apparatus [GO:0005794]; integral component of plasma…	ATP binding [GO:0005524]; DH domain binding [GO:0097161]; ephrin receptor binding [GO:0046875]; GPI-linked ephrin receptor activity [GO:0005004]; identical protein binding [GO:0042802]; kinase activity [GO:0016301]; PH domain binding [GO:0042731]; protein kinase activity [GO:0004672]; protein tyrosine kinase binding [GO:1990782]; transmembrane-ephrin receptor activity [GO:0005005]	adult walking behavior [GO:0007628]; cell adhesion [GO:0007155]; cellular response to amyloid-beta [GO:1904646]; corticospinal tract morphogenesis [GO:0021957]; ephrin receptor signaling pathway [GO:0048013]; fasciculation of motor neuron axon [GO:0097156]; fasciculation of sensory neuron axon [GO:0097155]; glial cell migration [GO:0008347]; motor neuron axon guidance [GO:0008045]; negative regul…	2043;	7898931; 14702039; 15815621; 15489334; 9267020; 18094260; 17143272; 19369195; 18708347; 19836338; 19875447; 17344846		9606.ENSP00000281821;		108357;	P54764;		DIP-48294N;			R-HSA-2682334;R-HSA-3928663;R-HSA-3928665;		2.7.10.1;		P54764;	P54764;
33	ERN1 IRE1	O75460	ERN1_HUMAN	Serine/threonine-protein kinase/endoribonuclease IRE1 (Endoplasmic reticulum-to-nucleus signaling 1) (Inositol-requiring protein 1) (hIRE1p) (Ire1-alpha) (IRE1a) [Includes: Serine/threonine-protein kinase (EC 2.7.11.1); Endoribonuclease (EC 3.1.26.-)]	977	109.735	SUBCELLULAR LOCATION: Endoplasmic reticulum membrane {ECO:0000269|PubMed:9637683}; Single-pass type I membrane protein {ECO:0000269|PubMed:9637683}.	FUNCTION: Senses unfolded proteins in the lumen of the endoplasmic reticulum via its N-terminal domain which leads to enzyme auto-activation (PubMed:9637683, PubMed:11175748, PubMed:12637535). The active endoribonuclease domain splices XBP1 mRNA to generate a new C-terminus, converting it into a potent unfolded-protein response transcriptional activator and triggering growth arrest and apoptosis …	SUBUNIT: Interacts with DAB2IP (via PH domain); the interaction occurs in a ER stress-induced dependent manner and is required for subsequent recruitment of TRAF2 to ERN1 (By similarity). Homodimer; disulfide-linked (PubMed:12637535). Dimer formation is driven by hydrophobic interactions within the N-terminal luminal domains and stabilized by disulfide bridges (PubMed:12637535). In response to ER…	Itself; O08734; Q07812; Q07813; P11021; P20029; Q13438; Q9UBV2; Q86TM6; Q9H2K8; Q12933; Q969M3	GO:0000287; GO:0001935; GO:0004521; GO:0004674; GO:0005161; GO:0005524; GO:0005637; GO:0005737; GO:0005739; GO:0005783; GO:0005789; GO:0006351; GO:0006355; GO:0006379; GO:0006402; GO:0006468; GO:0006987; GO:0007050; GO:0007257; GO:0016241; GO:0019899; GO:0030176; GO:0030544; GO:0033120; GO:0034976; GO:0035924; GO:0036289; GO:0036498; GO:0042802; GO:0042803; GO:0043531; GO:0046777; GO:0051879; GO:…	AIP1-IRE1 complex [GO:1990597]; cytoplasm [GO:0005737]; endoplasmic reticulum [GO:0005783]; endoplasmic reticulum membrane [GO:0005789]; integral component of endoplasmic reticulum membrane [GO:0030176]; Ire1 complex [GO:1990332]; IRE1-RACK1-PP2A complex [GO:1990630]; IRE1-TRAF2-ASK1 complex [GO:1990604]; mitochondrion [GO:0005739]; nuclear inner membrane [GO:0005637]; ADP binding [GO:0043531]; A…	AIP1-IRE1 complex [GO:1990597]; cytoplasm [GO:0005737]; endoplasmic reticulum [GO:0005783]; endoplasmic reticulum membrane [GO:0005789]; integral component of endoplasmic reticulum membrane [GO:0030176]; Ire1 complex [GO:1990332]; IRE1-RACK1-PP2A complex [GO:1990630]; IRE1-TRAF2-ASK1 complex [GO:1990604]; mitochondrion [GO:0005739]; nuclear inner membrane [GO:0005637]	ADP binding [GO:0043531]; ATP binding [GO:0005524]; endoribonuclease activity [GO:0004521]; enzyme binding [GO:0019899]; Hsp70 protein binding [GO:0030544]; Hsp90 protein binding [GO:0051879]; identical protein binding [GO:0042802]; magnesium ion binding [GO:0000287]; platelet-derived growth factor receptor binding [GO:0005161]; protein homodimerization activity [GO:0042803]; protein serine/threo…	activation of JUN kinase activity [GO:0007257]; activation of signaling protein activity involved in unfolded protein response [GO:0006987]; cell cycle arrest [GO:0007050]; cellular response to glucose stimulus [GO:0071333]; cellular response to vascular endothelial growth factor stimulus [GO:0035924]; endothelial cell proliferation [GO:0001935]; insulin metabolic process [GO:1901142]; intrinsic …	2081;	9637683; 14702039; 16625196; 15489334; 11278723; 11175748; 12637535; 19369195; 21269460; 23103912; 16973740; 17344846; 24508390		9606.ENSP00000401445;	MINT-3001268;	108391;	O75460;		DIP-31711N;			R-HSA-381070;				O75460;	O75460;
34	EXOC8	Q8IYI6	EXOC8_HUMAN	Exocyst complex component 8 (Exocyst complex 84 kDa subunit)	725	81.799	SUBCELLULAR LOCATION: Cytoplasm {ECO:0000250|UniProtKB:O54924}. Cytoplasm, perinuclear region {ECO:0000250|UniProtKB:O54924}. Cell projection, growth cone {ECO:0000250|UniProtKB:O54924}. Cell projection {ECO:0000250|UniProtKB:O54924}. Note=Perinuclear in undifferentiated PC12 cells. Redistributes to growing neurites and growth cones during neuronal differentiation (By similarity). Binds lipids wi…	FUNCTION: Component of the exocyst complex involved in the docking of exocytic vesicles with fusion sites on the plasma membrane.	SUBUNIT: The exocyst complex is composed of EXOC1, EXOC2, EXOC3, EXOC4, EXOC5, EXOC6, EXOC7 and EXOC8 (By similarity). Interacts (via PH domain) with GTP-bound RALA and RALB (PubMed:14525976, PubMed:18756269). Interacts with SH3BP1; required for the localization of both SH3BP1 and the exocyst to the leading edge of migrating cells (PubMed:21658605). {ECO:0000250|UniProtKB:O54924, ECO:0000269|PubM…	Q14457; Q9UL45; Q8IYX8-2; Q96A65; Q9UKT9; P08727; Q15323; Q9NS73-5; O14777; Q8N6Y0; A8K0Z3	GO:0000145; GO:0001927; GO:0005770; GO:0005829; GO:0005886; GO:0007032; GO:0015031; GO:0016020; GO:0016241; GO:0017160; GO:0022617; GO:0030426; GO:0031252; GO:0048471; GO:0051601	cell leading edge [GO:0031252]; cytosol [GO:0005829]; exocyst [GO:0000145]; growth cone [GO:0030426]; late endosome [GO:0005770]; membrane [GO:0016020]; perinuclear region of cytoplasm [GO:0048471]; plasma membrane [GO:0005886]; Ral GTPase binding [GO:0017160]; endosome organization [GO:0007032]; exocyst assembly [GO:0001927]; exocyst localization [GO:0051601]; extracellular matrix disassembly [G…	cell leading edge [GO:0031252]; cytosol [GO:0005829]; exocyst [GO:0000145]; growth cone [GO:0030426]; late endosome [GO:0005770]; membrane [GO:0016020]; perinuclear region of cytoplasm [GO:0048471]; plasma membrane [GO:0005886]	Ral GTPase binding [GO:0017160]	endosome organization [GO:0007032]; exocyst assembly [GO:0001927]; exocyst localization [GO:0051601]; extracellular matrix disassembly [GO:0022617]; protein transport [GO:0015031]; regulation of macroautophagy [GO:0016241]	149371;	14702039; 16710414; 15489334; 14525976; 18756269; 18669648; 21269460; 21658605; 23186163	PTHR21426;	9606.ENSP00000353564;	MINT-1449731;	127206;	Q8IYI6;	Q8IYI6;				R-HSA-1445148;R-HSA-264876;R-HSA-5620916;
35	EXT1	Q16394	EXT1_HUMAN	Exostosin-1 (EC 2.4.1.224) (EC 2.4.1.225) (Glucuronosyl-N-acetylglucosaminyl-proteoglycan/N-acetylglucosaminyl-proteoglycan 4-alpha-N-acetylglucosaminyltransferase) (Multiple exostoses protein 1) (Putative tumor suppressor protein EXT1)		746	86,255	SUBCELLULAR LOCATION: Endoplasmic reticulum membrane {ECO:0000269|PubMed:10679296}; Single-pass type II membrane protein {ECO:0000269|PubMed:10679296}. Golgi apparatus membrane {ECO:0000269|PubMed:10679296}; Single-pass type II membrane protein {ECO:0000269|PubMed:10679296}. Note=The EXT1/EXT2 complex is localized in the Golgi apparatus.	FUNCTION: Glycosyltransferase required for the biosynthesis of heparan-sulfate. The EXT1/EXT2 complex possesses substantially higher glycosyltransferase activity than EXT1 or EXT2 alone. Appears to be a tumor suppressor. Required for the exosomal release of SDCBP, CD63 and syndecan (PubMed:22660413). {ECO:0000269|PubMed:11518722, ECO:0000269|PubMed:22660413}.	SUBUNIT: Forms a homo/hetero-oligomeric complex with EXT2. {ECO:0000269|PubMed:10679296}.		GO:0000139; GO:0001501; GO:0001503; GO:0005783; GO:0005789; GO:0005794; GO:0006024; GO:0006486; GO:0007165; GO:0007369; GO:0007411; GO:0007492; GO:0007498; GO:0008375; GO:0015012; GO:0015014; GO:0015020; GO:0016021; GO:0016757; GO:0021772; GO:0030176; GO:0033692; GO:0042328; GO:0042803; GO:0046872; GO:0046982; GO:0050508; GO:0050509; GO:0072498	endoplasmic reticulum [GO:0005783]; endoplasmic reticulum membrane [GO:0005789]; Golgi apparatus [GO:0005794]; Golgi membrane [GO:0000139]; integral component of endoplasmic reticulum membrane [GO:0030176]; integral component of membrane [GO:0016021]; acetylglucosaminyltransferase activity [GO:0008375]; glucuronosyl-N-acetylglucosaminyl-proteoglycan 4-alpha-N-acetylglucosaminyltransferase activit…	endoplasmic reticulum [GO:0005783]; endoplasmic reticulum membrane [GO:0005789]; Golgi apparatus [GO:0005794]; Golgi membrane [GO:0000139]; integral component of endoplasmic reticulum membrane [GO:0030176]; integral component of membrane [GO:0016021]	acetylglucosaminyltransferase activity [GO:0008375]; glucuronosyl-N-acetylglucosaminyl-proteoglycan 4-alpha-N-acetylglucosaminyltransferase activity [GO:0050508]; glucuronosyltransferase activity [GO:0015020]; heparan sulfate N-acetylglucosaminyltransferase activity [GO:0042328]; metal ion binding [GO:0046872]; N-acetylglucosaminyl-proteoglycan 4-beta-glucuronosyltransferase activity [GO:0050509]…	axon guidance [GO:0007411]; cellular polysaccharide biosynthetic process [GO:0033692]; embryonic skeletal joint development [GO:0072498]; endoderm development [GO:0007492]; gastrulation [GO:0007369]; glycosaminoglycan biosynthetic process [GO:0006024]; heparan sulfate proteoglycan biosynthetic process [GO:0015012]; heparan sulfate proteoglycan biosynthetic process, polysaccharide chain biosynthet…	2131;	7550340; 14702039; 15489334; 9119404; 10679296; 11518722; 22660413; 10679937; 8981950; 9326317; 9463333; 9521425; 10441575; 10480354; 11169766; 11391482	PTHR11062:SF97;	9606.ENSP00000367446;	MINT-120274;	108432;	Q16394;				MetaCyc:HS00012-MONOMER;	R-HSA-2022928;R-HSA-3656253;		2.4.1.224;2.4.1.225;			Q16394;
36	FA2H FAAH	Q7L5A8	FA2H_HUMAN	Fatty acid 2-hydroxylase (EC 1.-.-.-) (Fatty acid alpha-hydroxylase)	372	42.791	SUBCELLULAR LOCATION: Endoplasmic reticulum membrane {ECO:0000269|PubMed:15337768}; Multi-pass membrane protein {ECO:0000269|PubMed:15337768}. Microsome membrane {ECO:0000269|PubMed:15337768}; Multi-pass membrane protein {ECO:0000269|PubMed:15337768}.	FUNCTION: Required for alpha-hydroxylation of free fatty acids and the formation of alpha-hydroxylated sphingolipids. {ECO:0000269|PubMed:15337768, ECO:0000269|PubMed:17355976}.			GO:0001949; GO:0005506; GO:0005783; GO:0005789; GO:0006631; GO:0006633; GO:0016021; GO:0020037; GO:0030148; GO:0030258; GO:0031090; GO:0032286; GO:0032287; GO:0042127; GO:0042634; GO:0080132	endoplasmic reticulum [GO:0005783]; endoplasmic reticulum membrane [GO:0005789]; integral component of membrane [GO:0016021]; organelle membrane [GO:0031090]; fatty acid alpha-hydroxylase activity [GO:0080132]; heme binding [GO:0020037]; iron ion binding [GO:0005506]; central nervous system myelin maintenance [GO:0032286]; fatty acid biosynthetic process [GO:0006633]; fatty acid metabolic process…	endoplasmic reticulum [GO:0005783]; endoplasmic reticulum membrane [GO:0005789]; integral component of membrane [GO:0016021]; organelle membrane [GO:0031090]	fatty acid alpha-hydroxylase activity [GO:0080132]; heme binding [GO:0020037]; iron ion binding [GO:0005506]	central nervous system myelin maintenance [GO:0032286]; fatty acid biosynthetic process [GO:0006633]; fatty acid metabolic process [GO:0006631]; lipid modification [GO:0030258]; peripheral nervous system myelin maintenance [GO:0032287]; regulation of cell proliferation [GO:0042127]; regulation of hair cycle [GO:0042634]; sebaceous gland cell differentiation [GO:0001949]; sphingolipid biosynthetic…	79152;	14702039; 15616553; 15489334; 15337768; 17355976; 19068277; 20853438; 20104589		9606.ENSP00000219368;	MINT-2876220;	122570;	Q7L5A8;				MetaCyc:ENSG00000103089-MONOMER;	R-HSA-1660661;
37	FCHSD1 UNQ737/PRO1431	Q86WN1	FCSD1_HUMAN	F-BAR and double SH3 domains protein 1	690	76.942					GO:0007274; GO:0030833; GO:0031594; GO:0055037	neuromuscular junction [GO:0031594]; recycling endosome [GO:0055037]; neuromuscular synaptic transmission [GO:0007274]; regulation of actin filament polymerization [GO:0030833]	neuromuscular junction [GO:0031594]; recycling endosome [GO:0055037]		neuromuscular synaptic transmission [GO:0007274]; regulation of actin filament polymerization [GO:0030833]	89848;	12975309; 14702039; 15815621; 15489334; 15067381; 24275569	PTHR15735;PTHR15735:SF4;	9606.ENSP00000399259;	MINT-6769031;	124619;	Q86WN1;
38	FKBP15 KIAA0674	Q5T1M5	FKB15_HUMAN	FK506-binding protein 15 (FKBP-15) (133 kDa FK506-binding protein) (133 kDa FKBP) (FKBP-133) (WASP- and FKBP-like protein) (WAFL)	1219	133.63	SUBCELLULAR LOCATION: Cytoplasm {ECO:0000250}. Cell projection, axon {ECO:0000250}. Early endosome {ECO:0000269|PubMed:19121306}. Note=Present in axons and neuronal growth cones. {ECO:0000250}.	FUNCTION: May be involved in the cytoskeletal organization of neuronal growth cones. Seems to be inactive as a PPIase (By similarity). Involved in the transport of early endosomes at the level of transition between microfilament-based and microtubule-based movement. {ECO:0000250, ECO:0000269|PubMed:19121306}.	SUBUNIT: Interacts with WIP and actin. {ECO:0000269|PubMed:19121306}.	Q9QZ88; Q9EQH3	GO:0003779; GO:0005769; GO:0005884; GO:0006897; GO:0010923; GO:0016020; GO:0030424; GO:0030426	actin filament [GO:0005884]; axon [GO:0030424]; early endosome [GO:0005769]; growth cone [GO:0030426]; membrane [GO:0016020]; actin binding [GO:0003779]; endocytosis [GO:0006897]; negative regulation of phosphatase activity [GO:0010923]	actin filament [GO:0005884]; axon [GO:0030424]; early endosome [GO:0005769]; growth cone [GO:0030426]; membrane [GO:0016020]	actin binding [GO:0003779]	endocytosis [GO:0006897]; negative regulation of phosphatase activity [GO:0010923]	23307;	9734811; 15164053; 15489334; 17081983; 16964243; 18669648; 18318008; 19413330; 19121306; 19690332; 19608861; 20068231; 21269460; 21406692; 22814378; 23186163; 24275569; 25944712		9606.ENSP00000238256;		116899;	Q5T1M5;	Q5T1M5;
39	FOS G0S7	P01100	FOS_HUMAN	Proto-oncogene c-Fos (Cellular oncogene fos) (G0/G1 switch regulatory protein 7)	380	40.695	SUBCELLULAR LOCATION: Nucleus. Endoplasmic reticulum. Cytoplasm, cytosol. Note=In quiescent cells, present in very small amounts in the cytosol. Following induction of cell growth, first localizes to the endoplasmic reticulum and only later to the nucleus. Localization at the endoplasmic reticulum requires dephosphorylation at Tyr-10 and Tyr-30.	FUNCTION: Nuclear phosphoprotein which forms a tight but non-covalently linked complex with the JUN/AP-1 transcription factor. In the heterodimer, FOS and JUN/AP-1 basic regions each seems to interact with symmetrical DNA half sites. On TGF-beta activation, forms a multimeric SMAD3/SMAD4/JUN/FOS complex at the AP1/SMAD-binding site to regulate TGF-beta-mediated signaling. Has a critical function …	SUBUNIT: Heterodimer; with JUN (By similarity). Interacts with MAFB (By similarity). Component of the SMAD3/SMAD4/JUN/FOS complex required for synergistic TGF-beta-mediated transcription at the AP1 promoter site. Interacts with SMAD3; the interaction is weak even on TGF-beta activation. Interacts with MAFB. Interacts with DSIPI; this interaction inhibits the binding of active AP1 to its target DN…	P05067; P15336; P18848; P17544; P10909; Q9BT78; P05412; P17275; P17535; P56671; Q03112; O14974; P42224; P56279; P52736	GO:0000978; GO:0000979; GO:0001077; GO:0001102; GO:0001190; GO:0001661; GO:0003682; GO:0003700; GO:0005634; GO:0005654; GO:0005783; GO:0005829; GO:0006306; GO:0006357; GO:0006366; GO:0006954; GO:0007179; GO:0007399; GO:0007565; GO:0007568; GO:0008134; GO:0009409; GO:0009416; GO:0009629; GO:0009636; GO:0016020; GO:0030431; GO:0031668; GO:0032496; GO:0032570; GO:0032870; GO:0032993; GO:0034097; GO:…	cytosol [GO:0005829]; endoplasmic reticulum [GO:0005783]; membrane [GO:0016020]; neuron projection [GO:0043005]; nucleoplasm [GO:0005654]; nucleus [GO:0005634]; protein-DNA complex [GO:0032993]; transcription factor AP-1 complex [GO:0035976]; chromatin binding [GO:0003682]; protein heterodimerization activity [GO:0046982]; R-SMAD binding [GO:0070412]; RNA polymerase II activating transcription fa…	cytosol [GO:0005829]; endoplasmic reticulum [GO:0005783]; membrane [GO:0016020]; neuron projection [GO:0043005]; nucleoplasm [GO:0005654]; nucleus [GO:0005634]; protein-DNA complex [GO:0032993]; transcription factor AP-1 complex [GO:0035976]	chromatin binding [GO:0003682]; protein heterodimerization activity [GO:0046982]; RNA polymerase II activating transcription factor binding [GO:0001102]; RNA polymerase II core promoter proximal region sequence-specific DNA binding [GO:0000978]; RNA polymerase II core promoter sequence-specific DNA binding [GO:0000979]; R-SMAD binding [GO:0070412]; transcriptional activator activity, RNA polymera…	aging [GO:0007568]; cellular response to cadmium ion [GO:0071276]; cellular response to calcium ion [GO:0071277]; cellular response to extracellular stimulus [GO:0031668]; cellular response to hormone stimulus [GO:0032870]; cellular response to reactive oxygen species [GO:0034614]; conditioned taste aversion [GO:0001661]; DNA methylation [GO:0006306]; Fc-epsilon receptor signaling pathway [GO:003…	2353;	6574479; 14702039; 12508121; 15489334; 1658710; 2516827; 2511004; 7588633; 9732876; 12134156; 16055710; 17709345; 17160021; 19690332; 22105363; 25218447; 25772364; 28112733; 7816143	PTHR23351;PTHR23351:SF4;	9606.ENSP00000306245;	MINT-105814;	108636;	P01100;	P01100;	DIP-1047N;	P01100;		R-HSA-2559580;R-HSA-2559582;R-HSA-2871796;R-HSA-450341;R-HSA-6785807;R-HSA-6796648;				P01100;	P01100;
40	FSTL3 FLRG UNQ674/PRO1308	O95633	FSTL3_HUMAN	Follistatin-related protein 3 (Follistatin-like protein 3) (Follistatin-related gene protein)		263	27,663	SUBCELLULAR LOCATION: Isoform 1: Secreted.; SUBCELLULAR LOCATION: Isoform 2: Nucleus. Note=Although alternative initiation has been demonstrated and resulted in different localization, the major source of nuclear FSTL3 appears not to depend on translation initiation at Met-27 according to. {ECO:0000269|PubMed:16150905}.	FUNCTION: Isoform 1 or the secreted form is a binding and antagonizing protein for members of the TGF-beta family, such us activin, BMP2 and MSTN. Inhibits activin A-, activin B-, BMP2- and MSDT-induced cellular signaling; more effective on activin A than on activin B. Involved in bone formation; inhibits osteoclast differentiationc. Involved in hematopoiesis; involved in differentiation of hemop…	SUBUNIT: Interacts with INHBA and INHBB. Interacts with FN1. Interacts with ADAM12. Isoform 2 interacts with MLLT10; the interaction enhances MLLT10 in vitro transcriptional activity and self-association. Interacts with MSTN. {ECO:0000269|PubMed:12697670, ECO:0000269|PubMed:15574124, ECO:0000269|PubMed:16336961, ECO:0000269|PubMed:17868029, ECO:0000269|PubMed:17878677, ECO:0000269|PubMed:18768470…	O43184-2	GO:0001503; GO:0001822; GO:0001968; GO:0002244; GO:0005576; GO:0005615; GO:0005634; GO:0005654; GO:0005788; GO:0005794; GO:0006351; GO:0006357; GO:0007283; GO:0008584; GO:0022409; GO:0030141; GO:0030324; GO:0030325; GO:0030514; GO:0032926; GO:0043687; GO:0044267; GO:0044306; GO:0045671; GO:0045944; GO:0048185; GO:0071248; GO:0090101	endoplasmic reticulum lumen [GO:0005788]; extracellular region [GO:0005576]; extracellular space [GO:0005615]; Golgi apparatus [GO:0005794]; neuron projection terminus [GO:0044306]; nucleoplasm [GO:0005654]; nucleus [GO:0005634]; secretory granule [GO:0030141]; activin binding [GO:0048185]; fibronectin binding [GO:0001968]; adrenal gland development [GO:0030325]; cellular protein metabolic proces…	endoplasmic reticulum lumen [GO:0005788]; extracellular region [GO:0005576]; extracellular space [GO:0005615]; Golgi apparatus [GO:0005794]; neuron projection terminus [GO:0044306]; nucleoplasm [GO:0005654]; nucleus [GO:0005634]; secretory granule [GO:0030141]	activin binding [GO:0048185]; fibronectin binding [GO:0001968]	adrenal gland development [GO:0030325]; cellular protein metabolic process [GO:0044267]; cellular response to metal ion [GO:0071248]; hematopoietic progenitor cell differentiation [GO:0002244]; kidney development [GO:0001822]; lung development [GO:0030324]; male gonad development [GO:0008584]; negative regulation of activin receptor signaling pathway [GO:0032926]; negative regulation of BMP signa…	10272;	9671416; 12975309; 14702039; 15489334; 15340161; 11459787; 11948405; 12697670; 12970321; 15451575; 15574124; 16150905; 16336961; 17868029; 17878677; 26091039; 18768470; 22052913		9606.ENSP00000166139;		115562;	O95633;					R-HSA-2473224;R-HSA-381426;R-HSA-8957275;					O95633;
41	FTCD	O95954	FTCD_HUMAN	Formimidoyltransferase-cyclodeaminase (Formiminotransferase-cyclodeaminase) (FTCD) (LCHC1) [Includes: Glutamate formimidoyltransferase (EC 2.1.2.5) (Glutamate formiminotransferase) (Glutamate formyltransferase); Formimidoyltetrahydrofolate cyclodeaminase (EC 4.3.1.4) (Formiminotetrahydrofolate cyclodeaminase)]		541	58,927	SUBCELLULAR LOCATION: Cytoplasm, cytoskeleton, microtubule organizing center, centrosome, centriole {ECO:0000269|PubMed:16534631}. Golgi apparatus {ECO:0000250}. Note=More abundantly located around the mother centriole.	FUNCTION: Folate-dependent enzyme, that displays both transferase and deaminase activity. Serves to channel one-carbon units from formiminoglutamate to the folate pool.; FUNCTION: Binds and promotes bundling of vimentin filaments originating from the Golgi. {ECO:0000250}.	SUBUNIT: Homooctamer, including four polyglutamate binding sites. The subunits are arranged as a tetramer of dimers, and form a planar ring-shaped structure (By similarity). {ECO:0000250}.	Q8N6L0; Q9NPJ6	GO:0000139; GO:0005542; GO:0005737; GO:0005783; GO:0005793; GO:0005794; GO:0005814; GO:0005829; GO:0006548; GO:0006760; GO:0007010; GO:0008017; GO:0019556; GO:0019557; GO:0030407; GO:0030409; GO:0030412; GO:0030868; GO:0035999; GO:0070062	centriole [GO:0005814]; cytoplasm [GO:0005737]; cytosol [GO:0005829]; endoplasmic reticulum [GO:0005783]; endoplasmic reticulum-Golgi intermediate compartment [GO:0005793]; extracellular exosome [GO:0070062]; Golgi apparatus [GO:0005794]; Golgi membrane [GO:0000139]; smooth endoplasmic reticulum membrane [GO:0030868]; folic acid binding [GO:0005542]; formimidoyltetrahydrofolate cyclodeaminase act…	centriole [GO:0005814]; cytoplasm [GO:0005737]; cytosol [GO:0005829]; endoplasmic reticulum [GO:0005783]; endoplasmic reticulum-Golgi intermediate compartment [GO:0005793]; extracellular exosome [GO:0070062]; Golgi apparatus [GO:0005794]; Golgi membrane [GO:0000139]; smooth endoplasmic reticulum membrane [GO:0030868]	folic acid binding [GO:0005542]; formimidoyltetrahydrofolate cyclodeaminase activity [GO:0030412]; formimidoyltransferase activity [GO:0030407]; glutamate formimidoyltransferase activity [GO:0030409]; microtubule binding [GO:0008017]	cytoskeleton organization [GO:0007010]; folic acid-containing compound metabolic process [GO:0006760]; histidine catabolic process [GO:0006548]; histidine catabolic process to glutamate and formamide [GO:0019556]; histidine catabolic process to glutamate and formate [GO:0019557]; tetrahydrofolate interconversion [GO:0035999]	10841;	10773664; 15489334; 10029623; 14759258; 16534631; 24275569; 12815595		9606.ENSP00000291670;		116053;	O95954;					R-HSA-70921;		2.1.2.5;4.3.1.4;
42	GABARAPL1 GEC1	Q9H0R8	GBRL1_HUMAN	Gamma-aminobutyric acid receptor-associated protein-like 1 (Early estrogen-regulated protein) (GABA(A) receptor-associated protein-like 1) (Glandular epithelial cell protein 1) (GEC-1)		117	14,044	SUBCELLULAR LOCATION: Cytoplasm, cytoskeleton. Cytoplasmic vesicle membrane; Lipid-anchor. Endoplasmic reticulum {ECO:0000250}. Golgi apparatus {ECO:0000250}. Cytoplasmic vesicle, autophagosome.	FUNCTION: Ubiquitin-like modifier that increases cell-surface expression of kappa-type opioid receptor through facilitating anterograde intracellular trafficking of the receptor. Involved in formation of autophagosomal vacuoles. Whereas LC3s are involved in elongation of the phagophore membrane, the GABARAP/GATE-16 subfamily is essential for a later stage in autophagosome maturation. {ECO:0000269…	SUBUNIT: Interacts with GABRG2 and beta-tubulin (By similarity). Interacts with ATG13, OPRK1, RB1CC1 and ULK1. Interacts with TP53INP1 and TP53INP2. Directly interacts with SQSTM1. Interacts with ATG3, ATG7 and MAP15. Interacts with TECPR2. Interacts with TBC1D5 (PubMed:22354992). Interacts with TRIM5 (PubMed:25127057). Interacts with MEFV and TRIM21 (PubMed:26347139). Interacts with WDFY3 (PubMe…	Q8IVF2-2; O75143; Q2TAZ0; Q9NT62; Q8WYN0; Q9Y4P1; O95352; Q9Z2F7; Q13137; Q14677; Q9NRI5-2; Q8WXU2; Q8TF40; Q9BQS8; P40939; P55084; O00410; Q86V97; Q8WVZ9; P60409; P60411; Q9BQD3; Q14596; Q8NI08; P46934; Q8TD19; O75323; Q92636; P41145; P10644; Q9Y3P9; Q8WWW0; Q14257; Q86VR2; Q14151; Q8IZE3; Q13501; O95210; Q13188; Q13043; Q8TC07; Q9UPU7; B9A6K1; Q92609; O15040; Q15025; Q96A56; Q9GZZ9; O75385; Q8I…	GO:0000045; GO:0000421; GO:0000422; GO:0005622; GO:0005776; GO:0005783; GO:0005794; GO:0005829; GO:0005874; GO:0006995; GO:0016236; GO:0030659; GO:0030957; GO:0031625; GO:0032590; GO:0032839; GO:0044297; GO:0048487; GO:0050811; GO:0097352	autophagosome [GO:0005776]; autophagosome membrane [GO:0000421]; cell body [GO:0044297]; cytoplasmic vesicle membrane [GO:0030659]; cytosol [GO:0005829]; dendrite cytoplasm [GO:0032839]; dendrite membrane [GO:0032590]; endoplasmic reticulum [GO:0005783]; Golgi apparatus [GO:0005794]; intracellular [GO:0005622]; microtubule [GO:0005874]; beta-tubulin binding [GO:0048487]; GABA receptor binding [GO…	autophagosome [GO:0005776]; autophagosome membrane [GO:0000421]; cell body [GO:0044297]; cytoplasmic vesicle membrane [GO:0030659]; cytosol [GO:0005829]; dendrite cytoplasm [GO:0032839]; dendrite membrane [GO:0032590]; endoplasmic reticulum [GO:0005783]; Golgi apparatus [GO:0005794]; intracellular [GO:0005622]; microtubule [GO:0005874]	beta-tubulin binding [GO:0048487]; GABA receptor binding [GO:0050811]; Tat protein binding [GO:0030957]; ubiquitin protein ligase binding [GO:0031625]	autophagosome assembly [GO:0000045]; autophagosome maturation [GO:0097352]; autophagy of mitochondrion [GO:0000422]; cellular response to nitrogen starvation [GO:0006995]; macroautophagy [GO:0016236]	23710;	11374880; 11414770; 11230166; 14702039; 16541075; 15489334; 16431922; 17580304; 20404487; 20562859; 21269460; 22948227; 23043107; 22354992; 22470510; 23112293; 23690988; 25127057; 24668264; 26347139;	PTHR10969;	9606.ENSP00000266458;	MINT-1456875;	117223;	Q9H0R8;		DIP-35597N;	Q9H0R8;		R-HSA-1632852;					Q9H0R8;
43	GAK	O14976	GAK_HUMAN	Cyclin-G-associated kinase (EC 2.7.11.1)		1311	143,191	SUBCELLULAR LOCATION: Cytoplasm, perinuclear region {ECO:0000269|PubMed:10625686}. Golgi apparatus, trans-Golgi network {ECO:0000269|PubMed:10625686}. Cell junction, focal adhesion {ECO:0000305|PubMed:10625686}. Note=Localizes to the perinuclear area and to the trans-Golgi network. Also seen on the plasma membrane, probably at focal adhesions.	FUNCTION: Associates with cyclin G and CDK5. Seems to act as an auxilin homolog that is involved in the uncoating of clathrin-coated vesicles by Hsc70 in non-neuronal cells. Expression oscillates slightly during the cell cycle, peaking at G1. {ECO:0000269|PubMed:10625686}.		Q9NQ11; P11142; Q5S007	GO:0004674; GO:0005524; GO:0005794; GO:0005829; GO:0005925; GO:0006898; GO:0007029; GO:0007030; GO:0007049; GO:0010977; GO:0016020; GO:0016191; GO:0030332; GO:0031982; GO:0043231; GO:0045202; GO:0048471; GO:0051085; GO:0051087; GO:0061024; GO:0072318; GO:0072583; GO:0072600; GO:0072659; GO:0090160; GO:1905224	cytosol [GO:0005829]; focal adhesion [GO:0005925]; Golgi apparatus [GO:0005794]; intracellular membrane-bounded organelle [GO:0043231]; membrane [GO:0016020]; perinuclear region of cytoplasm [GO:0048471]; synapse [GO:0045202]; vesicle [GO:0031982]; ATP binding [GO:0005524]; chaperone binding [GO:0051087]; cyclin binding [GO:0030332]; protein serine/threonine kinase activity [GO:0004674]; cell cyc…	cytosol [GO:0005829]; focal adhesion [GO:0005925]; Golgi apparatus [GO:0005794]; intracellular membrane-bounded organelle [GO:0043231]; membrane [GO:0016020]; perinuclear region of cytoplasm [GO:0048471]; synapse [GO:0045202]; vesicle [GO:0031982]	ATP binding [GO:0005524]; chaperone binding [GO:0051087]; cyclin binding [GO:0030332]; protein serine/threonine kinase activity [GO:0004674]	cell cycle [GO:0007049]; chaperone mediated protein folding requiring cofactor [GO:0051085]; clathrin coat disassembly [GO:0072318]; clathrin-coated pit assembly [GO:1905224]; clathrin-dependent endocytosis [GO:0072583]; endoplasmic reticulum organization [GO:0007029]; establishment of protein localization to Golgi [GO:0072600]; Golgi organization [GO:0007030]; Golgi to lysosome transport [GO:009…	2580;	9299234; 15489334; 10625686; 18691976; 18669648; 19413330; 19369195; 19690332; 21269460; 21406692; 23186163; 24275569; 17344846		9606.ENSP00000314499;	MINT-5000432;	108853;	O14976;					R-HSA-432722;R-HSA-8856828;				O14976;
44	GBF1 KIAA0248	Q92538	GBF1_HUMAN	Golgi-specific brefeldin A-resistance guanine nucleotide exchange factor 1 (BFA-resistant GEF 1)		1859	206,446	SUBCELLULAR LOCATION: Golgi apparatus, cis-Golgi network {ECO:0000269|PubMed:12047556, ECO:0000269|PubMed:12808027, ECO:0000269|PubMed:15616190}. Endoplasmic reticulum-Golgi intermediate compartment {ECO:0000269|PubMed:12808027}. Golgi apparatus, trans-Golgi network {ECO:0000269|PubMed:23386609}. Cytoplasm {ECO:0000269|PubMed:22573891}. Lipid droplet {ECO:0000269|PubMed:21789191}. Membrane; Perip…	FUNCTION: Guanine-nucleotide exchange factor (GEF) for members of the Arf family of small GTPases involved in trafficking in the early secretory pathway; its GEF activity initiates the coating of nascent vesicles via the localized generation of activated ARFs through replacement of GDP with GTP. Recruitment to cis-Golgi membranes requires membrane association of Arf-GDP and can be regulated by AR…	SUBUNIT: Can form homodimers and probably homotetramers (PubMed:17640864). Interacts with COPG1; the interaction is independent on ARF1 activation (PubMed:19039328). Interacts with ARF1, ARF3, ARF4 and ARF5 (PubMed:15616190, PubMed:17956946). Interacts with RAB1B (GTP-bound form); required for GBF1 membrane association (PubMed:17429068). Interacts with GGA1, GGA2 and GGA3 (PubMed:17666033). Inter…	P53620; Q9Y678	GO:0000139; GO:0002263; GO:0005085; GO:0005086; GO:0005547; GO:0005739; GO:0005777; GO:0005788; GO:0005793; GO:0005794; GO:0005795; GO:0005801; GO:0005802; GO:0005811; GO:0005829; GO:0006888; GO:0006890; GO:0006892; GO:0006895; GO:0007030; GO:0007346; GO:0015031; GO:0016020; GO:0016032; GO:0030593; GO:0031252; GO:0032012; GO:0034067; GO:0042147; GO:0048205; GO:0061162; GO:0070973; GO:0080025; GO:…	cell leading edge [GO:0031252]; cis-Golgi network [GO:0005801]; cytosol [GO:0005829]; endoplasmic reticulum lumen [GO:0005788]; endoplasmic reticulum-Golgi intermediate compartment [GO:0005793]; Golgi apparatus [GO:0005794]; Golgi membrane [GO:0000139]; Golgi stack [GO:0005795]; lipid droplet [GO:0005811]; membrane [GO:0016020]; mitochondrion [GO:0005739]; peroxisome [GO:0005777]; trans-Golgi net…	cell leading edge [GO:0031252]; cis-Golgi network [GO:0005801]; cytosol [GO:0005829]; endoplasmic reticulum-Golgi intermediate compartment [GO:0005793]; endoplasmic reticulum lumen [GO:0005788]; Golgi apparatus [GO:0005794]; Golgi membrane [GO:0000139]; Golgi stack [GO:0005795]; lipid droplet [GO:0005811]; membrane [GO:0016020]; mitochondrion [GO:0005739]; peroxisome [GO:0005777]; trans-Golgi net…	ARF guanyl-nucleotide exchange factor activity [GO:0005086]; guanyl-nucleotide exchange factor activity [GO:0005085]; phosphatidylinositol-3,4,5-trisphosphate binding [GO:0005547]; phosphatidylinositol-3,5-bisphosphate binding [GO:0080025]	cell activation involved in immune response [GO:0002263]; cellular response to virus [GO:0098586]; COPI coating of Golgi vesicle [GO:0048205]; endoplasmic reticulum-Golgi intermediate compartment organization [GO:0097111]; ER to Golgi vesicle-mediated transport [GO:0006888]; establishment of monopolar cell polarity [GO:0061162]; Golgi disassembly [GO:0090166]; Golgi organization [GO:0007030]; Gol…	8729;	9828135; 9039502; 12168954; 14702039; 15164054; 15489334; 12047556; 12634853; 12808027; 15616190; 15813748; 17081983; 16926190; 17005635; 17640864; 17956946; 17429068; 17666033; 18063581; 18088087; 18003980; 18691976; 18669648; 19413330; 19039328; 19461073; 19369195; 19690332; 20068231; 21269460; 22185782; 21789191; 21406692; 22573891; 23386609; 23418352; 23186163; 24213530; 24275569		9606.ENSP00000359000;	MINT-5006508;	114268;	Q92538;					R-HSA-421837;R-HSA-5620916;R-HSA-6807878;R-HSA-6811434;					Q92538;
45	GCC1	Q96CN9	GCC1_HUMAN	GRIP and coiled-coil domain-containing protein 1 (Golgi coiled-coil protein 1)		775	87,811	SUBCELLULAR LOCATION: Cytoplasm {ECO:0000269|PubMed:10209125}. Golgi apparatus membrane {ECO:0000250}; Peripheral membrane protein {ECO:0000250}.	FUNCTION: Probably involved in maintaining Golgi structure.		Q9NYB9; P18848; Q9BUH8; Q13490; Q6P1W5; Q86XR8; Q8NHQ1; Q9NRI5-2; Q96EY1-2; P08151; Q08379; Q2KHM9; Q9BRK4; Q9NPJ6; Q15742; Q8NEY1-4; Q7Z6G3-2; O43482; Q9P286; Q9UBB9; Q14134; Q8N554-2	GO:0000139; GO:0005794; GO:0005829; GO:0005886	cytosol [GO:0005829]; Golgi apparatus [GO:0005794]; Golgi membrane [GO:0000139]; plasma membrane [GO:0005886]	cytosol [GO:0005829]; Golgi apparatus [GO:0005794]; Golgi membrane [GO:0000139]; plasma membrane [GO:0005886]			79571;	12446665; 15489334; 14702039; 10209125		9606.ENSP00000318821;	MINT-1469476;	122718;	Q96CN9;					R-HSA-6811440;
46	GLA	P06280	AGAL_HUMAN	Alpha-galactosidase A (EC 3.2.1.22) (Alpha-D-galactosidase A) (Alpha-D-galactoside galactohydrolase) (Melibiase) (Agalsidase)		429	48,767	SUBCELLULAR LOCATION: Lysosome.		SUBUNIT: Homodimer. {ECO:0000269|PubMed:15003450}.		GO:0003824; GO:0004557; GO:0005102; GO:0005576; GO:0005737; GO:0005764; GO:0005794; GO:0006687; GO:0009311; GO:0016139; GO:0016787; GO:0016936; GO:0035578; GO:0042803; GO:0043202; GO:0043312; GO:0045019; GO:0046477; GO:0046479; GO:0051001; GO:0052692; GO:0070062	azurophil granule lumen [GO:0035578]; cytoplasm [GO:0005737]; extracellular exosome [GO:0070062]; extracellular region [GO:0005576]; Golgi apparatus [GO:0005794]; lysosomal lumen [GO:0043202]; lysosome [GO:0005764]; alpha-galactosidase activity [GO:0004557]; catalytic activity [GO:0003824]; galactoside binding [GO:0016936]; hydrolase activity [GO:0016787]; protein homodimerization activity [GO:00…	azurophil granule lumen [GO:0035578]; cytoplasm [GO:0005737]; extracellular exosome [GO:0070062]; extracellular region [GO:0005576]; Golgi apparatus [GO:0005794]; lysosomal lumen [GO:0043202]; lysosome [GO:0005764]	alpha-galactosidase activity [GO:0004557]; catalytic activity [GO:0003824]; galactoside binding [GO:0016936]; hydrolase activity [GO:0016787]; protein homodimerization activity [GO:0042803]; raffinose alpha-galactosidase activity [GO:0052692]; receptor binding [GO:0005102]	glycoside catabolic process [GO:0016139]; glycosphingolipid catabolic process [GO:0046479]; glycosphingolipid metabolic process [GO:0006687]; glycosylceramide catabolic process [GO:0046477]; negative regulation of nitric oxide biosynthetic process [GO:0045019]; negative regulation of nitric-oxide synthase activity [GO:0051001]; neutrophil degranulation [GO:0043312]; oligosaccharide metabolic proc…	2717;	3036505; 2542896; 7626884; 15772651; 15489334; 3014515; 2892762; 2836863; 7503918; 19159218; 21269460; 25944712; 15003450; 7911050; 2152885; 1846223; 2171331; 2539398; 1315715; 7504405; 8395937; 8069316; 7531540; 7575533; 7759078; 7599642; 7596372; 8738659; 8875188; 8834244; 8931708; 8807334; 8863162; 9105656; 9100224; 9554750; 9452068; 9452090; 9452111; 10208848; 10090526; 10838196; 10666480; 11…		9606.ENSP00000218516;		108981;	P06280;				MetaCyc:HS02389-MONOMER;	R-HSA-1660662;R-HSA-6798695;		3.2.1.22;	P06280;
47	GOLGA1	Q92805	GOGA1_HUMAN	Golgin subfamily A member 1 (Golgin-97)		767	88,184	SUBCELLULAR LOCATION: Golgi apparatus, Golgi stack membrane {ECO:0000269|PubMed:10209123, ECO:0000269|PubMed:9324025}; Peripheral membrane protein {ECO:0000269|PubMed:10209123, ECO:0000269|PubMed:9324025}.	FUNCTION: Probably involved in maintaining Golgi structure. {ECO:0000269|PubMed:9324025}.	SUBUNIT: Binds RAB6A.	P18848; Q8IYX8-2; Q86T90; Q9UBB9; Q8N1B4	GO:0005794; GO:0005802; GO:0005829; GO:0032580; GO:0048471	cytosol [GO:0005829]; Golgi apparatus [GO:0005794]; Golgi cisterna membrane [GO:0032580]; perinuclear region of cytoplasm [GO:0048471]; trans-Golgi network [GO:0005802]	cytosol [GO:0005829]; Golgi apparatus [GO:0005794]; Golgi cisterna membrane [GO:0032580]; perinuclear region of cytoplasm [GO:0048471]; trans-Golgi network [GO:0005802]			2800;	9324025; 15164053; 15489334; 10209123; 18669648; 20068231; 24275569		9606.ENSP00000362656;		109062;	Q92805;					R-HSA-6811440;
48	GOLGA2	Q08379	GOGA2_HUMAN	Golgin subfamily A member 2 (130 kDa cis-Golgi matrix protein) (GM130) (GM130 autoantigen) (Golgin-95)		1002	113,086	SUBCELLULAR LOCATION: Golgi apparatus, cis-Golgi network membrane {ECO:0000269|PubMed:11781572}; Peripheral membrane protein {ECO:0000250|UniProtKB:Q62839}. Cytoplasm, cytoskeleton, spindle pole {ECO:0000269|PubMed:26165940}. Note=Peripheral membrane protein associated with cis-Golgi stacks (By similarity). Associates with the mitotic spindle during mitosis (PubMed:26165940). {ECO:0000250|UniProt…	FUNCTION: Peripheral membrane component of the cis-Golgi stack that acts as a membrane skeleton that maintains the structure of the Golgi apparatus, and as a vesicle thether that facilitates vesicle fusion to the Golgi membrane. Together with p115/USO1 and STX5, involved in vesicle tethering and fusion at the cis-Golgi membrane to maintain the stacked and inter-connected structure of the Golgi ap…	SUBUNIT: Part of a larger oligomeric complex (By similarity). Interacts with p115/USO1 (By similarity). Interacts with RAB1B that has been activated by GTP-binding (PubMed:11306556). Interacts with GORASP1/GRASP65 (PubMed:16489344, PubMed:18045989). Interacts with ZFPL1 (PubMed:18323775). Interacts with AKAP450/AKAP9; leading to recruit AKAP450/AKAP9 to the cis-Golgi (PubMed:19242490). {ECO:00002…	A8K2R3; P29991; Q9WMX2; O75689; Q08117; Q08117-2; Q9UHB7; Q9UHB7-2; Q99996; Q96Q83; Q9Y2J4-4; Q96IX9; Q0P5N6; P40617; O15145; Q8NEY4-2; Q6PJ05; Q8N5Z9; O75348; Q8TBE0; A0AVN2; Q99728; A0A0A0MR97; O75934; P41182; A8KA13; Q13895; Q8NA57; Q9NVL8; Q9NX04; Q53TS8; Q9HC52; Q8IX12; Q8IYE0-2; Q8NCX0; Q96LX7; Q6NSX1; Q9NVE4; Q9BW85; Q8TD31-3; P24863; P51946; Q86Y33; Q99459; Q6P1J9; Q07002; Q8IVW4; Q6IPU0;…	GO:0000137; GO:0000139; GO:0000922; GO:0005634; GO:0005794; GO:0005801; GO:0005874; GO:0006486; GO:0006888; GO:0007020; GO:0007098; GO:0008017; GO:0008356; GO:0010507; GO:0019901; GO:0019905; GO:0030134; GO:0032091; GO:0032580; GO:0033116; GO:0045296; GO:0048208; GO:0051225; GO:0051289; GO:0060050; GO:0061676; GO:0072686; GO:0090161; GO:0090166; GO:0090306; GO:0090307; GO:1904668	cis-Golgi network [GO:0005801]; COPII-coated ER to Golgi transport vesicle [GO:0030134]; endoplasmic reticulum-Golgi intermediate compartment membrane [GO:0033116]; Golgi apparatus [GO:0005794]; Golgi cis cisterna [GO:0000137]; Golgi cisterna membrane [GO:0032580]; Golgi membrane [GO:0000139]; microtubule [GO:0005874]; mitotic spindle [GO:0072686]; nucleus [GO:0005634]; spindle pole [GO:0000922];…	cis-Golgi network [GO:0005801]; COPII-coated ER to Golgi transport vesicle [GO:0030134]; endoplasmic reticulum-Golgi intermediate compartment membrane [GO:0033116]; Golgi apparatus [GO:0005794]; Golgi cis cisterna [GO:0000137]; Golgi cisterna membrane [GO:0032580]; Golgi membrane [GO:0000139]; microtubule [GO:0005874]; mitotic spindle [GO:0072686]; nucleus [GO:0005634]; spindle pole [GO:0000922]	cadherin binding [GO:0045296]; importin-alpha family protein binding [GO:0061676]; microtubule binding [GO:0008017]; protein kinase binding [GO:0019901]; syntaxin binding [GO:0019905]	asymmetric cell division [GO:0008356]; centrosome cycle [GO:0007098]; COPII vesicle coating [GO:0048208]; ER to Golgi vesicle-mediated transport [GO:0006888]; Golgi disassembly [GO:0090166]; Golgi ribbon formation [GO:0090161]; microtubule nucleation [GO:0007020]; mitotic spindle assembly [GO:0090307]; negative regulation of autophagy [GO:0010507]; negative regulation of protein binding [GO:00320…	2801;	8315394; 15164053; 15489334; 11306556; 11781572; 15003503; 16964243; 16489344; 17314401; 18323775; 18045989; 18691976; 18669648; 19242490; 19109421; 20421892; 20068231; 21269460; 23186163; 24275569; 26165940; 25944712		9606.ENSP00000416097;	MINT-1343711;	109063;	Q08379;	Q08379;	DIP-34271N;			R-HSA-162658;R-HSA-204005;R-HSA-6807878;R-HSA-8862803;					Q08379;
49	GORAB NTKLBP1 SCYL1BP1	Q5T7V8	GORAB_HUMAN	RAB6-interacting golgin (N-terminal kinase-like-binding protein 1) (NTKL-BP1) (NTKL-binding protein 1) (hNTKL-BP1) (SCY1-like 1-binding protein 1) (SCYL1-BP1) (SCYL1-binding protein 1)		394	44,993	SUBCELLULAR LOCATION: Cytoplasm {ECO:0000269|PubMed:15781263}. Golgi apparatus {ECO:0000269|PubMed:18997784}.		SUBUNIT: Interacts with SCYL1 (By similarity). Interacts with RCHY1 and RAB6A/RAB6. {ECO:0000250, ECO:0000269|PubMed:15781263, ECO:0000269|PubMed:18997784}.	Q00987	GO:0005634; GO:0005654; GO:0005730; GO:0005737; GO:0005794; GO:0005829; GO:0031069; GO:1901622; GO:1905515	cytoplasm [GO:0005737]; cytosol [GO:0005829]; Golgi apparatus [GO:0005794]; nucleolus [GO:0005730]; nucleoplasm [GO:0005654]; nucleus [GO:0005634]; hair follicle morphogenesis [GO:0031069]; non-motile cilium assembly [GO:1905515]; positive regulation of smoothened signaling pathway involved in dorsal/ventral neural tube patterning [GO:1901622]	cytoplasm [GO:0005737]; cytosol [GO:0005829]; Golgi apparatus [GO:0005794]; nucleolus [GO:0005730]; nucleoplasm [GO:0005654]; nucleus [GO:0005634]		hair follicle morphogenesis [GO:0031069]; non-motile cilium assembly [GO:1905515]; positive regulation of smoothened signaling pathway involved in dorsal/ventral neural tube patterning [GO:1901622]	92344;	14702039; 16710414; 15489334; 15781263; 18997784; 18669648	PTHR21470;	9606.ENSP00000356737;	MINT-7889952;	124937;	Q5T7V8;
50	GOSR1 GS28	O95249	GOSR1_HUMAN	Golgi SNAP receptor complex member 1 (28 kDa Golgi SNARE protein) (28 kDa cis-Golgi SNARE p28) (GOS-28)		250	28,613	SUBCELLULAR LOCATION: Golgi apparatus membrane {ECO:0000269|PubMed:15215310, ECO:0000269|PubMed:15728195, ECO:0000269|PubMed:17274796, ECO:0000269|PubMed:17337506, ECO:0000269|PubMed:21669198}; Single-pass type IV membrane protein {ECO:0000269|PubMed:15215310, ECO:0000269|PubMed:15728195, ECO:0000269|PubMed:17274796, ECO:0000269|PubMed:17337506, ECO:0000269|PubMed:21669198}. Note=Localizes throug…	FUNCTION: Involved in transport from the ER to the Golgi apparatus as well as in intra-Golgi transport. It belongs to a super-family of proteins called t-SNAREs or soluble NSF (N-ethylmaleimide-sensitive factor) attachment protein receptor. May play a protective role against hydrogen peroxide induced cytotoxicity under glutathione depleted conditions in neuronal cells by regulating the intracellu…	SUBUNIT: Component of several multiprotein Golgi SNARE complexes. Identified in a SNARE complex with BET1, STX5 and YKT6, in a SNARE complex with BET1L, STX5 and YKT6, in a SNARE complex with STX5, GOSR2, SEC22B and BET1, and in complex with STX5 and COG3. Interacts with GABARAPL2 (By similarity). {ECO:0000250}.		GO:0000139; GO:0000149; GO:0005484; GO:0005794; GO:0005797; GO:0005801; GO:0005829; GO:0006888; GO:0006891; GO:0006906; GO:0015031; GO:0016020; GO:0016021; GO:0030133; GO:0031201; GO:0042147; GO:0048209	cis-Golgi network [GO:0005801]; cytosol [GO:0005829]; Golgi apparatus [GO:0005794]; Golgi medial cisterna [GO:0005797]; Golgi membrane [GO:0000139]; integral component of membrane [GO:0016021]; membrane [GO:0016020]; SNARE complex [GO:0031201]; transport vesicle [GO:0030133]; SNAP receptor activity [GO:0005484]; SNARE binding [GO:0000149]; ER to Golgi vesicle-mediated transport [GO:0006888]; intr…	cis-Golgi network [GO:0005801]; cytosol [GO:0005829]; Golgi apparatus [GO:0005794]; Golgi medial cisterna [GO:0005797]; Golgi membrane [GO:0000139]; integral component of membrane [GO:0016021]; membrane [GO:0016020]; SNARE complex [GO:0031201]; transport vesicle [GO:0030133]	SNAP receptor activity [GO:0005484]; SNARE binding [GO:0000149]	ER to Golgi vesicle-mediated transport [GO:0006888]; intra-Golgi vesicle-mediated transport [GO:0006891]; protein transport [GO:0015031]; regulation of vesicle targeting, to, from or within Golgi [GO:0048209]; retrograde transport, endosome to Golgi [GO:0042147]; vesicle fusion [GO:0006906]	9527;	9653160; 10198168; 16625196; 15489334; 15215310; 15728195; 17274796; 17337506; 19608861; 21269460; 21669198; 21860593; 22223895; 23186163; 25944712	PTHR21094;	9606.ENSP00000225724;		114903;	O95249;					R-HSA-6807878;R-HSA-6811438;
51	H1F0 H1FV	P07305	H10_HUMAN	Histone H1.0 (Histone H1') (Histone H1(0)) [Cleaved into: Histone H1.0, N-terminally processed]		194	20,863	SUBCELLULAR LOCATION: Nucleus {ECO:0000255|PROSITE-ProRule:PRU00837, ECO:0000269|PubMed:18993075}. Chromosome {ECO:0000255|PROSITE-ProRule:PRU00837, ECO:0000269|PubMed:18993075}. Note=The RNA edited version has been localized to nuclear speckles. During mitosis, it appears in the vicinity of condensed chromosomes.	FUNCTION: Histones H1 are necessary for the condensation of nucleosome chains into higher-order structures. The H1F0 histones are found in cells that are in terminal stages of differentiation or that have low rates of cell division.		P04014; Q8IYW5	GO:0000786; GO:0000790; GO:0003680; GO:0003723; GO:0005634; GO:0005654; GO:0005719; GO:0005794; GO:0006309; GO:0006334; GO:0015629; GO:0016604; GO:0031490	actin cytoskeleton [GO:0015629]; Golgi apparatus [GO:0005794]; nuclear body [GO:0016604]; nuclear chromatin [GO:0000790]; nuclear euchromatin [GO:0005719]; nucleoplasm [GO:0005654]; nucleosome [GO:0000786]; nucleus [GO:0005634]; AT DNA binding [GO:0003680]; chromatin DNA binding [GO:0031490]; RNA binding [GO:0003723]; apoptotic DNA fragmentation [GO:0006309]; nucleosome assembly [GO:0006334]	actin cytoskeleton [GO:0015629]; Golgi apparatus [GO:0005794]; nuclear body [GO:0016604]; nuclear chromatin [GO:0000790]; nuclear euchromatin [GO:0005719]; nucleoplasm [GO:0005654]; nucleosome [GO:0000786]; nucleus [GO:0005634]	AT DNA binding [GO:0003680]; chromatin DNA binding [GO:0031490]; RNA binding [GO:0003723]	apoptotic DNA fragmentation [GO:0006309]; nucleosome assembly [GO:0006334]	3005;	3084796; 15461802; 14702039; 10591208; 15489334; 18993075; 9582379; 19413330; 21269460; 22814378; 27723750		9606.ENSP00000344504;	MINT-276185;	109260;	P07305;		DIP-41775N;	P07305;		R-HSA-211227;R-HSA-2559584;
52	HDAC5 KIAA0600	Q9UQL6	HDAC5_HUMAN	Histone deacetylase 5 (HD5) (EC 3.5.1.98) (Antigen NY-CO-9)		1122	121,978	SUBCELLULAR LOCATION: Nucleus. Cytoplasm. Note=Shuttles between the nucleus and the cytoplasm. In muscle cells, it shuttles into the cytoplasm during myocyte differentiation. The export to cytoplasm depends on the interaction with a 14-3-3 chaperone protein and is due to its phosphorylation at Ser-259 and Ser-498 by AMPK, CaMK1 and SIK1.	FUNCTION: Responsible for the deacetylation of lysine residues on the N-terminal part of the core histones (H2A, H2B, H3 and H4). Histone deacetylation gives a tag for epigenetic repression and plays an important role in transcriptional regulation, cell cycle progression and developmental events. Histone deacetylases act via the formation of large multiprotein complexes. Involved in muscle matura…	SUBUNIT: Interacts with AHRR, BAHD1, BCOR, HDAC7, HDAC9, CTBP1, MEF2C, NCOR2, NRIP1, PHB2 and a 14-3-3 chaperone protein. Interacts with BCL6, DDIT3/CHOP, GRK5, KDM5B and MYOCD. Interacts with EP300 in the presence of TFAP2C. Interacts with ANKRA2. Interacts with CUL7 (as part of the 3M complex); negatively regulated by ANKRA2. {ECO:0000269|PubMed:10898795, ECO:0000269|PubMed:11114197, ECO:000026…	Q9HCU9; P23771; Q8VEB1; P08393; P25791-3; Q13761; P31947; P63104	GO:0000118; GO:0000122; GO:0001025; GO:0001047; GO:0003682; GO:0004407; GO:0005080; GO:0005634; GO:0005654; GO:0005737; GO:0005794; GO:0005829; GO:0006325; GO:0006338; GO:0006342; GO:0006351; GO:0006476; GO:0006954; GO:0008134; GO:0010830; GO:0010832; GO:0014823; GO:0016575; GO:0016607; GO:0030182; GO:0030183; GO:0032041; GO:0032869; GO:0033558; GO:0040029; GO:0042113; GO:0042220; GO:0042493; GO:…	cytoplasm [GO:0005737]; cytosol [GO:0005829]; Golgi apparatus [GO:0005794]; histone deacetylase complex [GO:0000118]; nuclear speck [GO:0016607]; nucleoplasm [GO:0005654]; nucleus [GO:0005634]; protein complex [GO:0043234]; chromatin binding [GO:0003682]; core promoter binding [GO:0001047]; histone deacetylase activity [GO:0004407]; histone deacetylase binding [GO:0042826]; metal ion binding [GO:…	cytoplasm [GO:0005737]; cytosol [GO:0005829]; Golgi apparatus [GO:0005794]; histone deacetylase complex [GO:0000118]; nuclear speck [GO:0016607]; nucleoplasm [GO:0005654]; nucleus [GO:0005634]; protein complex [GO:0043234]	chromatin binding [GO:0003682]; core promoter binding [GO:0001047]; histone deacetylase activity [GO:0004407]; histone deacetylase binding [GO:0042826]; metal ion binding [GO:0046872]; NAD-dependent histone deacetylase activity (H3-K14 specific) [GO:0032041]; protein deacetylase activity [GO:0033558]; protein kinase C binding [GO:0005080]; repressing transcription factor binding [GO:0070491]; RNA…	B cell activation [GO:0042113]; B cell differentiation [GO:0030183]; cellular response to insulin stimulus [GO:0032869]; cellular response to lipopolysaccharide [GO:0071222]; chromatin organization [GO:0006325]; chromatin remodeling [GO:0006338]; chromatin silencing [GO:0006342]; histone deacetylation [GO:0016575]; inflammatory response [GO:0006954]; negative regulation of cell migration involved…	10014;	10220385; 9628581; 12168954; 16625196; 15489334; 9610721; 11018260; 10898795; 11081517; 11114197; 11509672; 12354939; 12504096; 17373667; 17872950; 18184930; 18332134; 19666599; 19608861; 20188095; 21269460; 22649097; 23186163; 24413532; 24275569; 25752541; 28112733	PTHR10625;PTHR10625:SF57;	9606.ENSP00000225983;	MINT-1407477;	115331;	Q9UQL6;	Q9UQL6;	DIP-38260N;	Q9UQL6;		R-HSA-2122947;R-HSA-2644606;R-HSA-2894862;R-HSA-8943724;					Q9UQL6;
53	HLA-A HLAA	P30443	1A01_HUMAN	HLA class I histocompatibility antigen, A-1 alpha chain (MHC class I antigen A*1)		365	40,846	SUBCELLULAR LOCATION: Membrane; Single-pass type I membrane protein.	FUNCTION: Involved in the presentation of foreign antigens to the immune system.	SUBUNIT: Dimer of alpha chain and a beta chain (beta-2-microglobulin). Interacts with human herpesvirus 8 MIR1 protein (By similarity). {ECO:0000250}.	Q14943	GO:0000139; GO:0001916; GO:0002474; GO:0002479; GO:0002480; GO:0005783; GO:0005794; GO:0005886; GO:0005887; GO:0006955; GO:0009986; GO:0012507; GO:0016020; GO:0016032; GO:0016045; GO:0030670; GO:0030881; GO:0031901; GO:0042605; GO:0042612; GO:0046977; GO:0050776; GO:0055038; GO:0060333; GO:0060337; GO:0070062; GO:0071556	cell surface [GO:0009986]; early endosome membrane [GO:0031901]; endoplasmic reticulum [GO:0005783]; ER to Golgi transport vesicle membrane [GO:0012507]; extracellular exosome [GO:0070062]; Golgi apparatus [GO:0005794]; Golgi membrane [GO:0000139]; integral component of lumenal side of endoplasmic reticulum membrane [GO:0071556]; integral component of plasma membrane [GO:0005887]; membrane [GO:00…	cell surface [GO:0009986]; early endosome membrane [GO:0031901]; endoplasmic reticulum [GO:0005783]; ER to Golgi transport vesicle membrane [GO:0012507]; extracellular exosome [GO:0070062]; Golgi apparatus [GO:0005794]; Golgi membrane [GO:0000139]; integral component of lumenal side of endoplasmic reticulum membrane [GO:0071556]; integral component of plasma membrane [GO:0005887]; membrane [GO:00…	beta-2-microglobulin binding [GO:0030881]; peptide antigen binding [GO:0042605]; TAP binding [GO:0046977]	antigen processing and presentation of exogenous peptide antigen via MHC class I, TAP-dependent [GO:0002479]; antigen processing and presentation of exogenous peptide antigen via MHC class I, TAP-independent [GO:0002480]; antigen processing and presentation of peptide antigen via MHC class I [GO:0002474]; detection of bacterium [GO:0016045]; immune response [GO:0006955]; interferon-gamma-mediated…	3105;	3375250; 2715640; 2251137; 9349617; 15489334; 7761977; 9438203; 11182232; 10852390; 3121736; 19159218; 24275569; 25944712; 15537658; 21269460			MINT-4655826;	109350;	P30443;					R-HSA-1236974;R-HSA-1236977;R-HSA-198933;R-HSA-877300;R-HSA-909733;R-HSA-983170;					P30443;
54	IFT57 DERP8 ESRRBL1 HIPPI	Q9NWB7	IFT57_HUMAN	Intraflagellar transport protein 57 homolog (Dermal papilla-derived protein 8) (Estrogen-related receptor beta-like protein 1) (HIP1-interacting protein) (MHS4R2)		429	49,108	SUBCELLULAR LOCATION: Cytoplasm, cytoskeleton, cilium basal body {ECO:0000250}. Note=Concentrates within the inner segment of cilia. {ECO:0000250}.	FUNCTION: Required for the formation of cilia. Plays an indirect role in sonic hedgehog signaling, cilia being required for all activity of the hedgehog pathway (By similarity). Has pro-apoptotic function via its interaction with HIP1, leading to recruit caspase-8 (CASP8) and trigger apoptosis. Has the ability to bind DNA sequence motif 5'-AAAGACATG-3' present in the promoter of caspase genes suc…	SUBUNIT: Component of the IFT complex B, at least composed of IFT20, IFT22, HSPB11/IFT25, IFT27, IFT46, IFT52, TRAF3IP1/IFT54, IFT57, IFT74, IFT80, IFT81, and IFT88. Interacts with IFT20 and IFT88. Interacts with BLOC1S2 and RYBP. Interacts with HOMER1, possibly preventing pro-apoptotic effects of IFT57 (By similarity). Interacts with HIP1. In normal conditions, it poorly interacts with HIP1, HIP…	Q6QNY1; Q8IUH5	GO:0001843; GO:0001947; GO:0003677; GO:0005794; GO:0005813; GO:0005929; GO:0005930; GO:0006351; GO:0006355; GO:0006915; GO:0006919; GO:0007224; GO:0030992; GO:0032391; GO:0035735; GO:0036064; GO:0042073; GO:0042981; GO:0044292; GO:0044458; GO:0050680; GO:0060271; GO:0060972; GO:0097542; GO:1905515	axoneme [GO:0005930]; centrosome [GO:0005813]; ciliary basal body [GO:0036064]; ciliary tip [GO:0097542]; cilium [GO:0005929]; dendrite terminus [GO:0044292]; Golgi apparatus [GO:0005794]; intraciliary transport particle B [GO:0030992]; photoreceptor connecting cilium [GO:0032391]; DNA binding [GO:0003677]; activation of cysteine-type endopeptidase activity involved in apoptotic process [GO:00069…	axoneme [GO:0005930]; centrosome [GO:0005813]; ciliary basal body [GO:0036064]; ciliary tip [GO:0097542]; cilium [GO:0005929]; dendrite terminus [GO:0044292]; Golgi apparatus [GO:0005794]; intraciliary transport particle B [GO:0030992]; photoreceptor connecting cilium [GO:0032391]	DNA binding [GO:0003677]	activation of cysteine-type endopeptidase activity involved in apoptotic process [GO:0006919]; apoptotic process [GO:0006915]; cilium assembly [GO:0060271]; heart looping [GO:0001947]; intraciliary transport [GO:0042073]; intraciliary transport involved in cilium assembly [GO:0035735]; left/right pattern formation [GO:0060972]; motile cilium assembly [GO:0044458]; negative regulation of epithelia…	55081;	11788820; 14702039; 15489334; 12745083; 14502241; 17107665; 17173859; 17623017; 25860617	PTHR16011;	9606.ENSP00000264538;		120396;	Q9NWB7;	Q9NWB7;				R-HSA-5610787;R-HSA-5620924;
55	IL15	P40933	IL15_HUMAN	Interleukin-15 (IL-15)	162	18.086	SUBCELLULAR LOCATION: Isoform IL15-S48AA: Secreted.; SUBCELLULAR LOCATION: Isoform IL15-S21AA: Cytoplasm. Nucleus. Note=IL15-S21AA is not secreted, but rather is stored intracellularly, appearing in the nucleus and cytoplasmic components.	FUNCTION: Cytokine that stimulates the proliferation of T-lymphocytes. Stimulation by IL-15 requires interaction of IL-15 with components of IL-2R, including IL-2R beta and probably IL-2R gamma but not IL-2R alpha.		Q13261; P14784	GO:0001779; GO:0001866; GO:0005125; GO:0005126; GO:0005576; GO:0005615; GO:0005654; GO:0005737; GO:0005768; GO:0005794; GO:0005829; GO:0005887; GO:0006954; GO:0006955; GO:0007165; GO:0007260; GO:0007267; GO:0007568; GO:0008284; GO:0009986; GO:0014732; GO:0016020; GO:0016607; GO:0030212; GO:0032740; GO:0032819; GO:0032825; GO:0034105; GO:0035723; GO:0042102; GO:0042531; GO:0045062; GO:0045580; GO:…	cell surface [GO:0009986]; cytoplasm [GO:0005737]; cytosol [GO:0005829]; endosome [GO:0005768]; extracellular region [GO:0005576]; extracellular space [GO:0005615]; Golgi apparatus [GO:0005794]; integral component of plasma membrane [GO:0005887]; membrane [GO:0016020]; nuclear speck [GO:0016607]; nucleoplasm [GO:0005654]; cytokine activity [GO:0005125]; cytokine receptor binding [GO:0005126]; agi…	cell surface [GO:0009986]; cytoplasm [GO:0005737]; cytosol [GO:0005829]; endosome [GO:0005768]; extracellular region [GO:0005576]; extracellular space [GO:0005615]; Golgi apparatus [GO:0005794]; integral component of plasma membrane [GO:0005887]; membrane [GO:0016020]; nuclear speck [GO:0016607]; nucleoplasm [GO:0005654]	cytokine activity [GO:0005125]; cytokine receptor binding [GO:0005126]	aging [GO:0007568]; cell-cell signaling [GO:0007267]; cell maturation [GO:0048469]; cellular response to vitamin D [GO:0071305]; extrathymic T cell selection [GO:0045062]; hyaluronan metabolic process [GO:0030212]; immune response [GO:0006955]; inflammatory response [GO:0006954]; interleukin-15-mediated signaling pathway [GO:0035723]; lymph node development [GO:0048535]; natural killer cell diffe…	3600;	8178155; 8932977; 8668345; 9405632; 14702039; 15489334; 21167836		9606.ENSP00000296545;		109813;	P40933;		DIP-3046N;			R-HSA-8983432;				P40933;	P40933;
56	INSIG1	O15503	INSI1_HUMAN	Insulin-induced gene 1 protein (INSIG-1)	277	29.987	SUBCELLULAR LOCATION: Endoplasmic reticulum membrane {ECO:0000269|PubMed:12202038}; Multi-pass membrane protein {ECO:0000269|PubMed:12202038}.	FUNCTION: Mediates feedback control of cholesterol synthesis by controlling SCAP and HMGCR. Functions by blocking the processing of sterol regulatory element-binding proteins (SREBPs). Capable of retaining the SCAP-SREBF2 complex in the ER thus preventing it from escorting SREBPs to the Golgi. Initiates the sterol-mediated ubiquitin-mediated endoplasmic reticulum-associated degradation (ERAD) of …	SUBUNIT: Binds to the SCAP-SREBF2 complex only in the presence of sterols. Interacts with RNF139. Interacts with HMGCR (via its SSD); the interaction, accelerated by sterols, leads to the recruitment of HMGCR to AMFR/gp78 for its ubiquitination by the sterol-mediated ERAD pathway. Interacts with AMFR/gp78 (via its membrane domain); the interaction recruits HMCR at the ER membrane for its ubiquiti…	Q9UKV5; P00180; P00181; P00347	GO:0005783; GO:0005789; GO:0006641; GO:0006695; GO:0008152; GO:0008283; GO:0010894; GO:0032933; GO:0032937; GO:0042472; GO:0042474; GO:0045599; GO:0045717; GO:0060021; GO:0060363; GO:1901303	endoplasmic reticulum [GO:0005783]; endoplasmic reticulum membrane [GO:0005789]; SREBP-SCAP-Insig complex [GO:0032937]; cell proliferation [GO:0008283]; cholesterol biosynthetic process [GO:0006695]; cranial suture morphogenesis [GO:0060363]; inner ear morphogenesis [GO:0042472]; metabolic process [GO:0008152]; middle ear morphogenesis [GO:0042474]; negative regulation of cargo loading into COPII…	endoplasmic reticulum [GO:0005783]; endoplasmic reticulum membrane [GO:0005789]; SREBP-SCAP-Insig complex [GO:0032937]		cell proliferation [GO:0008283]; cholesterol biosynthetic process [GO:0006695]; cranial suture morphogenesis [GO:0060363]; inner ear morphogenesis [GO:0042472]; metabolic process [GO:0008152]; middle ear morphogenesis [GO:0042474]; negative regulation of cargo loading into COPII-coated vesicle [GO:1901303]; negative regulation of fat cell differentiation [GO:0045599]; negative regulation of fatty…	3638;	9268630; 12202038; 14702039; 12690205; 15489334; 12535518; 14660594; 16168377; 16399501; 16606821; 20068067	PTHR15301;PTHR15301:SF11;	9606.ENSP00000344741;	MINT-4723340;	109850;	O15503;		DIP-61157N;			R-HSA-1655829;
57	IRGM IFI1 IRGM1 LRG47	A1A4Y4	IRGM_HUMAN	Immunity-related GTPase family M protein (EC 3.6.5.-) (Immunity-related GTPase family M protein 1) (Interferon-inducible protein 1) (LPS-stimulated RAW 264.7 macrophage protein 47 homolog) (LRG-47)		181	20,142	SUBCELLULAR LOCATION: Golgi apparatus membrane {ECO:0000250}. Cell membrane {ECO:0000250}. Cytoplasmic vesicle, phagosome membrane {ECO:0000250}. Cytoplasmic vesicle, autophagosome membrane {ECO:0000250}. Cell projection, phagocytic cup {ECO:0000250}. Note=Behaves like an integral membrane protein. Recruited to the plasma membrane around forming phagocytic cups, it remains associated with maturin…	FUNCTION: Putative GTPase which is required for clearance of acute protozoan and bacterial infections. Functions in innate immune response probably through regulation of autophagy. May regulate proinflammatory cytokine production and prevent endotoxemia upon infection. May also play a role in macrophages adhesion and motility (By similarity). {ECO:0000250, ECO:0000269|PubMed:16888103}.			GO:0000045; GO:0000139; GO:0000421; GO:0001891; GO:0001934; GO:0005525; GO:0005739; GO:0005794; GO:0005829; GO:0006954; GO:0010508; GO:0010800; GO:0016787; GO:0019901; GO:0030670; GO:0031648; GO:0033138; GO:0042742; GO:0042995; GO:0043254; GO:0043539; GO:0045087; GO:0050700; GO:0050821; GO:0050829; GO:0051434; GO:0060335; GO:0061635; GO:0061739; GO:0061762; GO:0070431; GO:0071222; GO:0071902; GO:…	autophagosome membrane [GO:0000421]; cell projection [GO:0042995]; cytosol [GO:0005829]; Golgi apparatus [GO:0005794]; Golgi membrane [GO:0000139]; mitochondrion [GO:0005739]; phagocytic cup [GO:0001891]; phagocytic vesicle membrane [GO:0030670]; BH3 domain binding [GO:0051434]; CARD domain binding [GO:0050700]; GTP binding [GO:0005525]; hydrolase activity [GO:0016787]; protein kinase binding [GO…	autophagosome membrane [GO:0000421]; cell projection [GO:0042995]; cytosol [GO:0005829]; Golgi apparatus [GO:0005794]; Golgi membrane [GO:0000139]; mitochondrion [GO:0005739]; phagocytic cup [GO:0001891]; phagocytic vesicle membrane [GO:0030670]	BH3 domain binding [GO:0051434]; CARD domain binding [GO:0050700]; GTP binding [GO:0005525]; hydrolase activity [GO:0016787]; protein kinase binding [GO:0019901]; protein serine/threonine kinase activator activity [GO:0043539]	autophagosome assembly [GO:0000045]; autophagy of host cells involved in interaction with symbiont [GO:0075044]; CAMKK-AMPK signaling cascade [GO:0061762]; cellular response to lipopolysaccharide [GO:0071222]; cellular response to virus [GO:0098586]; defense response to bacterium [GO:0042742]; defense response to Gram-negative bacterium [GO:0050829]; inflammatory response [GO:0006954]; innate imm…	345611;	19266026; 15489334; 16277747; 16888103; 17554261; 19174780; 21278745		9606.ENSP00000428220;		131358;
58	JAK1 JAK1A JAK1B	P23458	JAK1_HUMAN	Tyrosine-protein kinase JAK1 (EC 2.7.10.2) (Janus kinase 1) (JAK-1)	1154	133.277	SUBCELLULAR LOCATION: Endomembrane system; Peripheral membrane protein. Note=Wholly intracellular, possibly membrane associated.	FUNCTION: Tyrosine kinase of the non-receptor type, involved in the IFN-alpha/beta/gamma signal pathway (PubMed:7615558). Kinase partner for the interleukin (IL)-2 receptor (PubMed:11909529). {ECO:0000269|PubMed:11909529, ECO:0000269|PubMed:7615558}.	SUBUNIT: Interacts with IL31RA (PubMed:15194700). Interacts with IFNAR2 (PubMed:7759950). Interacts with IFNGR1 (PubMed:7615558). Interacts with JAKMIP1 (PubMed:15277531). Interacts with SHB (PubMed:12200137). Interacts with FER (By similarity). {ECO:0000250|UniProtKB:P52332, ECO:0000269|PubMed:12200137, ECO:0000269|PubMed:15194700, ECO:0000269|PubMed:15277531, ECO:0000269|PubMed:7615558, ECO:000…	P04626; P48551; P40189-1; O60674	GO:0000165; GO:0004713; GO:0004715; GO:0005088; GO:0005102; GO:0005131; GO:0005524; GO:0005634; GO:0005737; GO:0005768; GO:0005829; GO:0005856; GO:0005925; GO:0006468; GO:0007169; GO:0016477; GO:0019903; GO:0030154; GO:0031234; GO:0031625; GO:0031730; GO:0035556; GO:0035722; GO:0035723; GO:0038083; GO:0038110; GO:0038111; GO:0038113; GO:0042127; GO:0045087; GO:0046677; GO:0046872; GO:0060333; GO:…	cytoplasm [GO:0005737]; cytoskeleton [GO:0005856]; cytosol [GO:0005829]; endosome [GO:0005768]; extrinsic component of cytoplasmic side of plasma membrane [GO:0031234]; focal adhesion [GO:0005925]; nucleus [GO:0005634]; ATP binding [GO:0005524]; CCR5 chemokine receptor binding [GO:0031730]; growth hormone receptor binding [GO:0005131]; metal ion binding [GO:0046872]; non-membrane spanning protein…	cytoplasm [GO:0005737]; cytoskeleton [GO:0005856]; cytosol [GO:0005829]; endosome [GO:0005768]; extrinsic component of cytoplasmic side of plasma membrane [GO:0031234]; focal adhesion [GO:0005925]; nucleus [GO:0005634]	ATP binding [GO:0005524]; CCR5 chemokine receptor binding [GO:0031730]; growth hormone receptor binding [GO:0005131]; metal ion binding [GO:0046872]; non-membrane spanning protein tyrosine kinase activity [GO:0004715]; protein phosphatase binding [GO:0019903]; protein tyrosine kinase activity [GO:0004713]; Ras guanyl-nucleotide exchange factor activity [GO:0005088]; receptor binding [GO:0005102];…	cell differentiation [GO:0030154]; cell migration [GO:0016477]; innate immune response [GO:0045087]; interferon-gamma-mediated signaling pathway [GO:0060333]; interleukin-12-mediated signaling pathway [GO:0035722]; interleukin-15-mediated signaling pathway [GO:0035723]; interleukin-2-mediated signaling pathway [GO:0038110]; interleukin-7-mediated signaling pathway [GO:0038111]; interleukin-9-medi…	3716;	1848670; 16710414; 15489334; 8247543; 7896447; 7615558; 7759950; 12200137; 11909529; 15194700; 15277531; 19369195; 21269460; 24275569; 26027934; 19361440; 17344846		9606.ENSP00000343204;	MINT-145830;	109919;	P23458;	P23458;	DIP-133N;			R-HSA-110056;R-HSA-112411;R-HSA-114604;R-HSA-1169408;R-HSA-1266695;R-HSA-392451;R-HSA-447115;R-HSA-449836;R-HSA-451927;R-HSA-5673001;R-HSA-6783589;R-HSA-6783783;R-HSA-6785807;R-HSA-6788467;R-HSA-877300;R-HSA-877312;R-HSA-8854691;R-HSA-8983432;R-HSA-8984722;R-HSA-8985947;R-HSA-909733;R-HSA-912526;R-HSA-912694;		2.7.10.2;		P23458;	P23458;
59	KLF5 BTEB2 CKLF IKLF	Q13887	KLF5_HUMAN	Krueppel-like factor 5 (Basic transcription element-binding protein 2) (BTE-binding protein 2) (Colon krueppel-like factor) (GC-box-binding protein 2) (Intestinal-enriched krueppel-like factor) (Transcription factor BTEB2)		457	50,792	SUBCELLULAR LOCATION: Nucleus {ECO:0000269|PubMed:15735697}.	FUNCTION: Transcription factor that binds to GC box promoter elements. Activates the transcription of these genes.	SUBUNIT: Interacts with WWP1. {ECO:0000269|PubMed:15735697}.	P0CG48	GO:0000122; GO:0000978; GO:0001077; GO:0001525; GO:0005654; GO:0005794; GO:0006366; GO:0008134; GO:0008284; GO:0030033; GO:0032534; GO:0035914; GO:0043231; GO:0045600; GO:0045944; GO:0046872; GO:0060576; GO:0071407; GO:1901653; GO:1990830	Golgi apparatus [GO:0005794]; intracellular membrane-bounded organelle [GO:0043231]; nucleoplasm [GO:0005654]; metal ion binding [GO:0046872]; RNA polymerase II core promoter proximal region sequence-specific DNA binding [GO:0000978]; transcription factor binding [GO:0008134]; transcriptional activator activity, RNA polymerase II core promoter proximal region sequence-specific binding [GO:0001077…	Golgi apparatus [GO:0005794]; intracellular membrane-bounded organelle [GO:0043231]; nucleoplasm [GO:0005654]	metal ion binding [GO:0046872]; RNA polymerase II core promoter proximal region sequence-specific DNA binding [GO:0000978]; transcriptional activator activity, RNA polymerase II core promoter proximal region sequence-specific binding [GO:0001077]; transcription factor binding [GO:0008134]	angiogenesis [GO:0001525]; cellular response to leukemia inhibitory factor [GO:1990830]; cellular response to organic cyclic compound [GO:0071407]; cellular response to peptide [GO:1901653]; intestinal epithelial cell development [GO:0060576]; microvillus assembly [GO:0030033]; negative regulation of transcription from RNA polymerase II promoter [GO:0000122]; positive regulation of cell prolifera…	688;	10572182; 23134681; 14702039; 15057823; 15489334; 8479902; 15735697; 28112733; 16959974	PTHR44295:SF4;	9606.ENSP00000366915;	MINT-3028757;	107153;	Q13887;					R-HSA-381340;				Q13887;	Q13887;
60	LDLR	P01130	LDLR_HUMAN	Low-density lipoprotein receptor (LDL receptor)	860	95.376	SUBCELLULAR LOCATION: Cell membrane {ECO:0000269|PubMed:17461796, ECO:0000269|PubMed:19520913}; Single-pass type I membrane protein {ECO:0000250|UniProtKB:P01131}. Membrane, clathrin-coated pit {ECO:0000303|PubMed:6091915}. Golgi apparatus {ECO:0000269|PubMed:17461796}. Early endosome {ECO:0000269|PubMed:17461796}. Late endosome {ECO:0000269|PubMed:17461796}. Lysosome {ECO:0000269|PubMed:17461796…	FUNCTION: Binds LDL, the major cholesterol-carrying lipoprotein of plasma, and transports it into cells by endocytosis. In order to be internalized, the receptor-ligand complexes must first cluster into clathrin-coated pits. {ECO:0000269|PubMed:3005267, ECO:0000269|PubMed:6091915}.; FUNCTION: (Microbial infection) Acts as a receptor for hepatitis C virus in hepatocytes, but not through a direct i…	SUBUNIT: Interacts (via NPXY motif) with DAB2 (via PID domain); the interaction is impaired by tyrosine phosphorylation of the NPXY motif (By similarity). Interacts (via NPXY motif) with LDLRAP1 (via PID domain) (PubMed:12221107, PubMed:22509010). Interacts with ARRB1 (PubMed:12944399). Interacts with SNX17 (PubMed:14739284). Interacts with the full-length immature form of PCSK9 (via C-terminus) …	Itself; P04114; P02649; P02749; D3ZAR1; Q8NBP7; Q8NBP7-1	GO:0001540; GO:0001618; GO:0002020; GO:0005041; GO:0005509; GO:0005622; GO:0005764; GO:0005769; GO:0005770; GO:0005794; GO:0005886; GO:0005887; GO:0005905; GO:0006629; GO:0006897; GO:0006898; GO:0007616; GO:0008203; GO:0009897; GO:0009986; GO:0010008; GO:0010628; GO:0010629; GO:0010867; GO:0010899; GO:0010986; GO:0015914; GO:0016020; GO:0016323; GO:0030169; GO:0030229; GO:0030299; GO:0030301; GO:…	apical part of cell [GO:0045177]; basolateral plasma membrane [GO:0016323]; cell surface [GO:0009986]; clathrin-coated endocytic vesicle membrane [GO:0030669]; clathrin-coated pit [GO:0005905]; early endosome [GO:0005769]; endolysosome membrane [GO:0036020]; endosome membrane [GO:0010008]; external side of plasma membrane [GO:0009897]; Golgi apparatus [GO:0005794]; integral component of plasma me…	apical part of cell [GO:0045177]; basolateral plasma membrane [GO:0016323]; cell surface [GO:0009986]; clathrin-coated endocytic vesicle membrane [GO:0030669]; clathrin-coated pit [GO:0005905]; early endosome [GO:0005769]; endolysosome membrane [GO:0036020]; endosome membrane [GO:0010008]; external side of plasma membrane [GO:0009897]; Golgi apparatus [GO:0005794]; integral component of plasma me…	amyloid-beta binding [GO:0001540]; calcium ion binding [GO:0005509]; clathrin heavy chain binding [GO:0032050]; identical protein binding [GO:0042802]; low-density lipoprotein particle binding [GO:0030169]; low-density lipoprotein receptor activity [GO:0005041]; protease binding [GO:0002020]; very-low-density lipoprotein particle receptor activity [GO:0030229]; virus receptor activity [GO:0001618]	amyloid-beta clearance [GO:0097242]; cellular response to fatty acid [GO:0071398]; cellular response to low-density lipoprotein particle stimulus [GO:0071404]; cholesterol homeostasis [GO:0042632]; cholesterol import [GO:0070508]; cholesterol metabolic process [GO:0008203]; cholesterol transport [GO:0030301]; chylomicron remnant clearance [GO:0034382]; endocytosis [GO:0006897]; intestinal cholest…	3949;	6091915; 2988123; 14702039; 15057824; 15489334; 8127891; 3005267; 3104336; 10535997; 11100124; 12221107; 12944399; 12754519; 12615904; 14739284; 16335952; 15592455; 17461796; 19159218; 19520913; 21269460; 21149300; 23589850; 24275569; 25944712; 7603991; 7578052; 9262405; 10933493; 12459547; 22509010; 1301956; 9016531; 3263645; 2569482; 3955657; 8347689; 2318961; 1446662; 1867200; 8462973; 8168830…		9606.ENSP00000454071;	MINT-3003796;	110141;	P01130;		DIP-29695N;	P01130;		R-HSA-8856825;R-HSA-8856828;R-HSA-8964026;R-HSA-8964038;R-HSA-975634;					P01130;
61	MAMLD1 CG1 CXorf6	Q13495	MAMD1_HUMAN	Mastermind-like domain-containing protein 1 (F18) (Protein CG1)		774	83,231	SUBCELLULAR LOCATION: Nucleus {ECO:0000269|PubMed:18162467}. Note=Punctate nuclear localization.	FUNCTION: Transactivates the HES3 promoter independently of NOTCH proteins. HES3 is a non-canonical NOTCH target gene which lacks binding sites for RBPJ. {ECO:0000269|PubMed:18162467}.			GO:0005654; GO:0005794; GO:0005813; GO:0006351; GO:0006357; GO:0008584; GO:0016604	centrosome [GO:0005813]; Golgi apparatus [GO:0005794]; nuclear body [GO:0016604]; nucleoplasm [GO:0005654]; male gonad development [GO:0008584]; regulation of transcription from RNA polymerase II promoter [GO:0006357]; transcription, DNA-templated [GO:0006351]	centrosome [GO:0005813]; Golgi apparatus [GO:0005794]; nuclear body [GO:0016604]; nucleoplasm [GO:0005654]		male gonad development [GO:0008584]; regulation of transcription from RNA polymerase II promoter [GO:0006357]; transcription, DNA-templated [GO:0006351]	10046;	8640223; 14702039; 15772651; 15489334; 18162467; 17086185; 20068231; 23186163	PTHR15275;	9606.ENSP00000414517;			Q13495;					R-HSA-1912408;R-HSA-2122947;R-HSA-2197563;R-HSA-2644606;R-HSA-2894862;R-HSA-350054;R-HSA-8941856;
62	MARCH4 KIAA1399 RNF174	Q9P2E8	MARH4_HUMAN	E3 ubiquitin-protein ligase MARCH4 (EC 2.3.2.27) (Membrane-associated RING finger protein 4) (Membrane-associated RING-CH protein IV) (MARCH-IV) (RING finger protein 174) (RING-type E3 ubiquitin transferase MARCH4)	410	45.528	SUBCELLULAR LOCATION: Golgi apparatus membrane {ECO:0000269|PubMed:14722266}; Multi-pass membrane protein {ECO:0000269|PubMed:14722266}.	FUNCTION: E3 ubiquitin-protein ligase that may mediate ubiquitination of MHC-I and CD4, and promote their subsequent endocytosis and sorting to lysosomes via multivesicular bodies. E3 ubiquitin ligases accept ubiquitin from an E2 ubiquitin-conjugating enzyme in the form of a thioester and then directly transfer the ubiquitin to targeted substrates. {ECO:0000269|PubMed:14722266}.			GO:0000139; GO:0004842; GO:0005795; GO:0005802; GO:0008270; GO:0016021	Golgi membrane [GO:0000139]; Golgi stack [GO:0005795]; integral component of membrane [GO:0016021]; trans-Golgi network [GO:0005802]; ubiquitin-protein transferase activity [GO:0004842]; zinc ion binding [GO:0008270]	Golgi membrane [GO:0000139]; Golgi stack [GO:0005795]; integral component of membrane [GO:0016021]; trans-Golgi network [GO:0005802]	ubiquitin-protein transferase activity [GO:0004842]; zinc ion binding [GO:0008270]		57574;	10718198; 15489334; 14722266	PTHR23012;	9606.ENSP00000273067;		121627;
63	MGAT5B KIAA2008	Q3V5L5	MGT5B_HUMAN	Alpha-1,6-mannosylglycoprotein 6-beta-N-acetylglucosaminyltransferase B (EC 2.4.1.-) (EC 2.4.1.155) (Alpha-mannoside beta-1,6-N-acetylglucosaminyltransferase B) (GlcNAc-T Vb) (GNT-Vb) (hGnTVb) (Mannoside acetylglucosaminyltransferase 5B) (N-acetylglucosaminyl-transferase Vb) (N-acetylglucosaminyltransferase IX) (GNT-IX)		792	89,535	SUBCELLULAR LOCATION: Golgi apparatus membrane {ECO:0000250}; Single-pass type II membrane protein {ECO:0000250}.	FUNCTION: Glycosyltransferase that acts on alpha-linked mannose of N-glycans and O-mannosyl glycans. Catalyzes the transfer of N-acetylglucosamine (GlcNAc) to the beta 1-6 linkage of the mannose residue of GlcNAcbeta1,2-Manalpha on both the alpha1,3- and alpha1,6-linked mannose arms in the core structure of N-glycan. Also acts on the GlcNAcbeta1,2-Manalpha1-Ser/Thr moiety, forming a 2,6-branched …		P09022	GO:0000139; GO:0005794; GO:0006487; GO:0016021; GO:0030144; GO:0046872	Golgi apparatus [GO:0005794]; Golgi membrane [GO:0000139]; integral component of membrane [GO:0016021]; alpha-1,6-mannosylglycoprotein 6-beta-N-acetylglucosaminyltransferase activity [GO:0030144]; metal ion binding [GO:0046872]; protein N-linked glycosylation [GO:0006487]	Golgi apparatus [GO:0005794]; Golgi membrane [GO:0000139]; integral component of membrane [GO:0016021]	alpha-1,6-mannosylglycoprotein 6-beta-N-acetylglucosaminyltransferase activity [GO:0030144]; metal ion binding [GO:0046872]	protein N-linked glycosylation [GO:0006487]	146664;	14623122; 12941944; 16625196; 15489334; 14702039; 14617637; 16857188; 16606368	PTHR15075;	9606.ENSP00000391227;		127000;	Q3V5L5;				MetaCyc:HS15606-MONOMER;						Q3V5L5;
64	MICALL1 KIAA1668 MIRAB13	Q8N3F8	MILK1_HUMAN	MICAL-like protein 1 (Molecule interacting with Rab13) (MIRab13)	863	93.441	SUBCELLULAR LOCATION: Recycling endosome membrane; Peripheral membrane protein. Late endosome membrane. Note=Localization to late endosomes is actin-dependent. Association to tubular recycling endosomes is regulated by RAB35 and ARF6.	FUNCTION: Probable lipid-binding protein with higher affinity for phosphatidic acid, a lipid enriched in recycling endosome membranes. On endosome membranes, may act as a downstream effector of Rab proteins recruiting cytosolic proteins to regulate membrane tubulation. May be involved in a late step of receptor-mediated endocytosis regulating for instance endocytosed-EGF receptor trafficking. Alt…	SUBUNIT: Homooligomer (Probable). Interacts (via NPF1 motif) with EHD1 (via EH domain); the interaction is direct and probably recruits EHD1 to membranes. Interacts with EHD3 (via EH domain). Interacts with RAB35 (GTP-bound form); the interaction is direct and probably recruits MICALL1 to membranes. Interacts with ACAP2; the interaction is indirect through RAB35. Interacts with RAB8A (GTP-bound f…	O02675; Q9H4M9; Q9NZN3; Q15286	GO:0005770; GO:0006612; GO:0006897; GO:0006898; GO:0017137; GO:0019898; GO:0031175; GO:0031902; GO:0032458; GO:0036010; GO:0042802; GO:0045296; GO:0046872; GO:0055038; GO:0070300; GO:0097320; GO:1990090; GO:1990126	extrinsic component of membrane [GO:0019898]; late endosome [GO:0005770]; late endosome membrane [GO:0031902]; recycling endosome membrane [GO:0055038]; cadherin binding [GO:0045296]; identical protein binding [GO:0042802]; metal ion binding [GO:0046872]; phosphatidic acid binding [GO:0070300]; Rab GTPase binding [GO:0017137]; cellular response to nerve growth factor stimulus [GO:1990090]; endocy…	extrinsic component of membrane [GO:0019898]; late endosome [GO:0005770]; late endosome membrane [GO:0031902]; recycling endosome membrane [GO:0055038]	cadherin binding [GO:0045296]; identical protein binding [GO:0042802]; metal ion binding [GO:0046872]; phosphatidic acid binding [GO:0070300]; Rab GTPase binding [GO:0017137]	cellular response to nerve growth factor stimulus [GO:1990090]; endocytosis [GO:0006897]; neuron projection development [GO:0031175]; plasma membrane tubulation [GO:0097320]; protein localization to endosome [GO:0036010]; protein targeting to membrane [GO:0006612]; receptor-mediated endocytosis [GO:0006898]; retrograde transport, endosome to plasma membrane [GO:1990126]; slow endocytic recycling …	85377;	21795389; 15461802; 10591208; 17974005; 11258795; 15489334; 12110185; 18669648; 19413330; 19864458; 19690332; 20801876; 20068231; 21269460; 21951725; 23186163; 23596323; 24275569; 20106972; 16959974	PTHR44664;	9606.ENSP00000215957;	MINT-1631011;	124504;	Q8N3F8;
65	MICALL2 JRAB	Q8IY33	MILK2_HUMAN	MICAL-like protein 2 (Junctional Rab13-binding protein) (Molecule interacting with CasL-like 2) (MICAL-L2)	904	97.502	SUBCELLULAR LOCATION: Cell membrane {ECO:0000250}; Peripheral membrane protein {ECO:0000250}. Cell junction, tight junction {ECO:0000250}. Recycling endosome {ECO:0000250}. Cell projection {ECO:0000250}. Cytoplasm, cytoskeleton {ECO:0000250}. Cytoplasm, cytosol {ECO:0000250}.	FUNCTION: Effector of small Rab GTPases which is involved in junctional complexes assembly through the regulation of cell adhesion molecules transport to the plasma membrane and actin cytoskeleton reorganization. Regulates the endocytic recycling of occludins, claudins and E-cadherin to the plasma membrane and may thereby regulate the establishment of tight junctions and adherens junctions. In pa…	SUBUNIT: Interacts with RAB13 (GTP-bound form); competes with RAB8A and is involved in tight junctions assembly. Interacts with RAB8A; competes with RAB13 and is involved in E-cadherin endocytic recycling (By similarity). Interacts with RAB8B (By similarity). Interacts (preferentially in opened conformation) with ACTN1 and ACTN4; stimulated by RAB13 activation (By similarity). Interacts (via calp…	P12814; P35609	GO:0001725; GO:0005829; GO:0005886; GO:0005911; GO:0005923; GO:0017137; GO:0030041; GO:0031005; GO:0031175; GO:0031532; GO:0032456; GO:0034446; GO:0042805; GO:0043005; GO:0046872; GO:0051015; GO:0055037; GO:0070830; GO:1903955	bicellular tight junction [GO:0005923]; cell-cell junction [GO:0005911]; cytosol [GO:0005829]; neuron projection [GO:0043005]; plasma membrane [GO:0005886]; recycling endosome [GO:0055037]; stress fiber [GO:0001725]; actin filament binding [GO:0051015]; actinin binding [GO:0042805]; filamin binding [GO:0031005]; metal ion binding [GO:0046872]; Rab GTPase binding [GO:0017137]; actin cytoskeleton r…	bicellular tight junction [GO:0005923]; cell-cell junction [GO:0005911]; cytosol [GO:0005829]; neuron projection [GO:0043005]; plasma membrane [GO:0005886]; recycling endosome [GO:0055037]; stress fiber [GO:0001725]	actin filament binding [GO:0051015]; actinin binding [GO:0042805]; filamin binding [GO:0031005]; metal ion binding [GO:0046872]; Rab GTPase binding [GO:0017137]	actin cytoskeleton reorganization [GO:0031532]; actin filament polymerization [GO:0030041]; bicellular tight junction assembly [GO:0070830]; endocytic recycling [GO:0032456]; neuron projection development [GO:0031175]; positive regulation of protein targeting to mitochondrion [GO:1903955]; substrate adhesion-dependent cell spreading [GO:0034446]	79778;	14702039; 17974005; 12853948; 15489334; 12110185; 16525024; 18088087; 18669648; 23890175; 23186163; 24275569	PTHR44664;	9606.ENSP00000297508;		122879;	Q8IY33;
66	MMP14	P50281	MMP14_HUMAN	Matrix metalloproteinase-14 (MMP-14) (EC 3.4.24.80) (MMP-X1) (Membrane-type matrix metalloproteinase 1) (MT-MMP 1) (MTMMP1) (Membrane-type-1 matrix metalloproteinase) (MT1-MMP) (MT1MMP)	582	65.894	SUBCELLULAR LOCATION: Membrane {ECO:0000305}; Single-pass type I membrane protein {ECO:0000305}. Melanosome. Cytoplasm. Note=Identified by mass spectrometry in melanosome fractions from stage I to stage IV. Forms a complex with BST2 and localizes to the cytoplasm.	FUNCTION: Endopeptidase that degrades various components of the extracellular matrix such as collagen. Activates progelatinase A. Essential for pericellular collagenolysis and modeling of skeletal and extraskeletal connective tissues during development (By similarity). May be involved in actin cytoskeleton reorganization by cleaving PTK7 (PubMed:20837484). Acts as a positive regulator of cell gro…	SUBUNIT: Interacts (via C-terminal cytoplasmic tail) with BST2. Interacts with DLL1; inhibits DLL1-induced Notch signaling (PubMed:21572390). {ECO:0000269|PubMed:21572390, ECO:0000269|PubMed:22065321, ECO:0000269|PubMed:9724659}.	Q9BV57; P56945; Q8N6L0; P22455; Q9R064; P53667; P51884; P16035	GO:0001525; GO:0001541; GO:0001666; GO:0001935; GO:0001958; GO:0004222; GO:0004252; GO:0005178; GO:0005615; GO:0005634; GO:0005796; GO:0005829; GO:0005886; GO:0005887; GO:0005925; GO:0006508; GO:0006979; GO:0008270; GO:0008584; GO:0009612; GO:0009725; GO:0010831; GO:0014070; GO:0016485; GO:0016504; GO:0022617; GO:0030307; GO:0030324; GO:0030335; GO:0030574; GO:0031012; GO:0031410; GO:0031638; GO:…	cytoplasmic vesicle [GO:0031410]; cytosol [GO:0005829]; extracellular matrix [GO:0031012]; extracellular space [GO:0005615]; focal adhesion [GO:0005925]; Golgi lumen [GO:0005796]; integral component of plasma membrane [GO:0005887]; intermediate filament cytoskeleton [GO:0045111]; macropinosome [GO:0044354]; melanosome [GO:0042470]; nucleus [GO:0005634]; plasma membrane [GO:0005886]; integrin bind…	cytoplasmic vesicle [GO:0031410]; cytosol [GO:0005829]; extracellular matrix [GO:0031012]; extracellular space [GO:0005615]; focal adhesion [GO:0005925]; Golgi lumen [GO:0005796]; integral component of plasma membrane [GO:0005887]; intermediate filament cytoskeleton [GO:0045111]; macropinosome [GO:0044354]; melanosome [GO:0042470]; nucleus [GO:0005634]; plasma membrane [GO:0005886]	integrin binding [GO:0005178]; metalloaminopeptidase activity [GO:0070006]; metalloendopeptidase activity [GO:0004222]; peptidase activator activity [GO:0016504]; serine-type endopeptidase activity [GO:0004252]; zinc ion binding [GO:0008270]	angiogenesis [GO:0001525]; astrocyte cell migration [GO:0043615]; branching morphogenesis of an epithelial tube [GO:0048754]; cell motility [GO:0048870]; chondrocyte proliferation [GO:0035988]; collagen catabolic process [GO:0030574]; craniofacial suture morphogenesis [GO:0097094]; embryonic cranial skeleton morphogenesis [GO:0048701]; endochondral ossification [GO:0001958]; endodermal cell diffe…	4323;	8015608; 7721107; 7708715; 7649159; 8706726; 14702039; 12508121; 15489334; 8804434; 12714657; 17081065; 18223680; 20837484; 21572390; 22065321; 22330140; 25171405; 9724659; 22922033	PTHR10201:SF24;	9606.ENSP00000308208;	MINT-246780;	110466;	P50281;	P50281;	DIP-35111N;		MetaCyc:ENSG00000157227-MONOMER;	R-HSA-1442490;R-HSA-1474228;R-HSA-1592389;		3.4.24.80;3.4.24.B5;			P50281;
67	NBR1 1A13B KIAA0049 M17S2 MIG19	Q14596	NBR1_HUMAN	Next to BRCA1 gene 1 protein (Cell migration-inducing gene 19 protein) (Membrane component chromosome 17 surface marker 2) (Neighbor of BRCA1 gene 1 protein) (Protein 1A1-3B)	966	107.413	SUBCELLULAR LOCATION: Cytoplasm {ECO:0000269|PubMed:19427866}. Cytoplasmic vesicle, autophagosome {ECO:0000269|PubMed:19250911}. Lysosome {ECO:0000269|PubMed:19250911}. Cytoplasm, myofibril, sarcomere, M line {ECO:0000250|UniProtKB:Q501R9}. Note=In cardiac muscles localizes to the sarcomeric M line (By similarity). Is targeted to lysosomes for degradation (PubMed:19250911). {ECO:0000250|UniProtKB…	FUNCTION: Acts probably as a receptor for selective autophagosomal degradation of ubiquitinated targets. {ECO:0000269|PubMed:19250911}.	SUBUNIT: Homooligomer and heterooligomer. Interacts with TRIM55 (By similarity). Interacts with SQSTM1, titin/TTN, RNF29, USP8, SQSTM1, MAP1LC3A, MAP1LC3B, MAP1LC3C, GABARAP, GABARAPL1 and GABARAPL2. Binds to ubiquitin and ubiquitinated proteins. {ECO:0000250, ECO:0000269|PubMed:12813044, ECO:0000269|PubMed:15802564, ECO:0000269|PubMed:19250911, ECO:0000269|PubMed:19427866}.	P38182; O95166; Q9H0R8; P60520; P42858; Q9H492; Q9GZQ8; Q9BXW4; Q13501; Q9H2B2; P40818	GO:0000407; GO:0005654; GO:0005764; GO:0005770; GO:0005776; GO:0005829; GO:0008270; GO:0016020; GO:0016236; GO:0016604; GO:0030500; GO:0031430; GO:0032872; GO:0043130; GO:0043231; GO:0045668; GO:0051019; GO:0051259; GO:0070062	autophagosome [GO:0005776]; cytosol [GO:0005829]; extracellular exosome [GO:0070062]; intracellular membrane-bounded organelle [GO:0043231]; late endosome [GO:0005770]; lysosome [GO:0005764]; M band [GO:0031430]; membrane [GO:0016020]; nuclear body [GO:0016604]; nucleoplasm [GO:0005654]; pre-autophagosomal structure [GO:0000407]; mitogen-activated protein kinase binding [GO:0051019]; ubiquitin bi…	autophagosome [GO:0005776]; cytosol [GO:0005829]; extracellular exosome [GO:0070062]; intracellular membrane-bounded organelle [GO:0043231]; late endosome [GO:0005770]; lysosome [GO:0005764]; M band [GO:0031430]; membrane [GO:0016020]; nuclear body [GO:0016604]; nucleoplasm [GO:0005654]; pre-autophagosomal structure [GO:0000407]	mitogen-activated protein kinase binding [GO:0051019]; ubiquitin binding [GO:0043130]; zinc ion binding [GO:0008270]	macroautophagy [GO:0016236]; negative regulation of osteoblast differentiation [GO:0045668]; protein oligomerization [GO:0051259]; regulation of bone mineralization [GO:0030500]; regulation of stress-activated MAPK cascade [GO:0032872]	4077;	8069304; 7584044; 16625196; 15489334; 11179671; 7581362; 12813044; 15802564; 19427866; 19250911; 20068231; 23186163; 16376336	PTHR20930:SF2;	9606.ENSP00000343479;	MINT-2806845;	110253;	Q14596;										Q14596;
68	NEDD4 KIAA0093 NEDD4-1 PIG53	P46934	NEDD4_HUMAN	E3 ubiquitin-protein ligase NEDD4 (EC 2.3.2.26) (Cell proliferation-inducing gene 53 protein) (HECT-type E3 ubiquitin transferase NEDD4) (Neural precursor cell expressed developmentally down-regulated protein 4) (NEDD-4)		1319	149,114	SUBCELLULAR LOCATION: Cytoplasm {ECO:0000250}. Cell membrane {ECO:0000250}; Peripheral membrane protein {ECO:0000250}. Note=Recruited to the plasma membrane by GRB10. Once complexed with GRB10 and IGF1R, follows IGF1R internalization, remaining associated with early endosomes. Uncouples from IGF1R-containing endosomes before the sorting of the receptor to the lysosomal compartment (By similarity)…	FUNCTION: E3 ubiquitin-protein ligase which accepts ubiquitin from an E2 ubiquitin-conjugating enzyme in the form of a thioester and then directly transfers the ubiquitin to targeted substrates. Specifically ubiquitinates 'Lys-63' in target proteins (PubMed:23644597). Involved in the pathway leading to the degradation of VEGFR-2/KDFR, independently of its ubiquitin-ligase activity. Monoubiquitina…	SUBUNIT: Interacts with UBE2D2. Binds SCNN1A, SCNN1B and SCNN1G. Binds, in vitro, through the WW2 and WW3 domains, to neural isoforms of ENAH that contain the PPSY motif. Interacts with BEAN1, LITAF, RNF11, WBP1, WBP2, PMEPAI and PRRG2 (By similarity). Interacts with NDFIP1 and NDFIP2; this interaction activates the E3 ubiquitin-protein ligase and may induce its recruitment to exosomes (By simila…	P11362; O95166; Q9H0R8; P60520; Q99732; P60484; Q9Y3C5; P51168; P62990	GO:0000151; GO:0000785; GO:0002250; GO:0003151; GO:0003197; GO:0005737; GO:0005794; GO:0005829; GO:0005886; GO:0005938; GO:0006513; GO:0006622; GO:0007041; GO:0007528; GO:0010766; GO:0010768; GO:0014068; GO:0016241; GO:0016327; GO:0016567; GO:0019089; GO:0019871; GO:0019904; GO:0030948; GO:0031175; GO:0031623; GO:0031698; GO:0032801; GO:0034644; GO:0034765; GO:0035255; GO:0042110; GO:0042391; GO:…	apicolateral plasma membrane [GO:0016327]; cell cortex [GO:0005938]; chromatin [GO:0000785]; cytoplasm [GO:0005737]; cytosol [GO:0005829]; dendritic spine [GO:0043197]; extracellular exosome [GO:0070062]; Golgi apparatus [GO:0005794]; perinuclear region of cytoplasm [GO:0048471]; plasma membrane [GO:0005886]; ubiquitin ligase complex [GO:0000151]; beta-2 adrenergic receptor binding [GO:0031698]; …	apicolateral plasma membrane [GO:0016327]; cell cortex [GO:0005938]; chromatin [GO:0000785]; cytoplasm [GO:0005737]; cytosol [GO:0005829]; dendritic spine [GO:0043197]; extracellular exosome [GO:0070062]; Golgi apparatus [GO:0005794]; perinuclear region of cytoplasm [GO:0048471]; plasma membrane [GO:0005886]; ubiquitin ligase complex [GO:0000151]	beta-2 adrenergic receptor binding [GO:0031698]; ionotropic glutamate receptor binding [GO:0035255]; phosphoserine residue binding [GO:0050815]; phosphothreonine residue binding [GO:0050816]; proline-rich region binding [GO:0070064]; protein domain specific binding [GO:0019904]; RNA polymerase binding [GO:0070063]; sodium channel inhibitor activity [GO:0019871]; ubiquitin binding [GO:0043130]; ub…	adaptive immune response [GO:0002250]; blood vessel morphogenesis [GO:0048514]; cellular response to UV [GO:0034644]; development involved in symbiotic interaction [GO:0044111]; endocardial cushion development [GO:0003197]; glucocorticoid receptor signaling pathway [GO:0042921]; lysosomal transport [GO:0007041]; negative regulation of sodium ion transmembrane transporter activity [GO:2000650]; ne…	4734;	17218260; 7788527; 14702039; 17974005; 16572171; 15489334; 11598133; 14581525; 18819914; 18669648; 18305167; 18562292; 19690332; 20559325; 20086093; 20159449; 20068231; 21269460; 21765395; 21191027; 22096579; 22223895; 22179831; 23186163; 25631046; 21399620; 23665454; 23644597; 24379409; 16959974		9606.ENSP00000345530;	MINT-86457;	110811;	P46934;	P46934;	DIP-29815N;	P46934;		R-HSA-1169408;R-HSA-1253288;R-HSA-8948747;R-HSA-8948751;R-HSA-983168;		2.3.2.B9;6.3.2.19;		P46934;
69	NEDD4L KIAA0439 NEDL3	Q96PU5	NED4L_HUMAN	E3 ubiquitin-protein ligase NEDD4-like (EC 2.3.2.26) (HECT-type E3 ubiquitin transferase NED4L) (NEDD4.2) (Nedd4-2)	975	111.932	SUBCELLULAR LOCATION: Cytoplasm {ECO:0000269|PubMed:15496141, ECO:0000269|PubMed:18819914, ECO:0000269|PubMed:27694961}. Golgi apparatus {ECO:0000269|PubMed:26363003}. Endosome, multivesicular body {ECO:0000269|PubMed:26363003}. Note=May be recruited to exosomes by NDFIP1.	FUNCTION: E3 ubiquitin-protein ligase which accepts ubiquitin from an E2 ubiquitin-conjugating enzyme in the form of a thioester and then directly transfers the ubiquitin to targeted substrates. Inhibits TGF-beta signaling by triggering SMAD2 and TGFBR1 ubiquitination and proteasome-dependent degradation. Promotes ubiquitination and internalization of various plasma membrane channels such as ENaC…	SUBUNIT: Interacts with UBE2E3 (By similarity). Interacts with NDFIP1 and NDFIP2; this interaction activates the E3 ubiquitin-protein ligase (PubMed:26363003, PubMed:11748237). Interacts via its WW domains with SCNN1A, SCNN1B, SCNN1G, SCN1A, SCN2A, SCN3A, SCN5A, SCN8A, SCN9A, SCN10A and CLCN5 (PubMed:11696533, PubMed:14556380, PubMed:15217910, PubMed:15489223, PubMed:15548568). Interacts with SMA…	Q15038; P49281; O15105	GO:0000122; GO:0000209; GO:0003254; GO:0004842; GO:0005622; GO:0005654; GO:0005737; GO:0005771; GO:0005794; GO:0005829; GO:0006513; GO:0006814; GO:0006883; GO:0007588; GO:0010038; GO:0015459; GO:0016567; GO:0017080; GO:0019058; GO:0019870; GO:0019871; GO:0030104; GO:0034220; GO:0034765; GO:0042176; GO:0042391; GO:0042787; GO:0043161; GO:0044325; GO:0045732; GO:0045807; GO:0060306; GO:0061630; GO:…	cytoplasm [GO:0005737]; cytosol [GO:0005829]; extracellular exosome [GO:0070062]; Golgi apparatus [GO:0005794]; intracellular [GO:0005622]; multivesicular body [GO:0005771]; nucleoplasm [GO:0005654]; ion channel binding [GO:0044325]; potassium channel inhibitor activity [GO:0019870]; potassium channel regulator activity [GO:0015459]; sodium channel inhibitor activity [GO:0019871]; sodium channel …	cytoplasm [GO:0005737]; cytosol [GO:0005829]; extracellular exosome [GO:0070062]; Golgi apparatus [GO:0005794]; intracellular [GO:0005622]; multivesicular body [GO:0005771]; nucleoplasm [GO:0005654]	ion channel binding [GO:0044325]; potassium channel inhibitor activity [GO:0019870]; potassium channel regulator activity [GO:0015459]; sodium channel inhibitor activity [GO:0019871]; sodium channel regulator activity [GO:0017080]; ubiquitin protein ligase activity [GO:0061630]; ubiquitin-protein transferase activity [GO:0004842]	cellular sodium ion homeostasis [GO:0006883]; excretion [GO:0007588]; ion transmembrane transport [GO:0034220]; negative regulation of potassium ion transmembrane transport [GO:1901380]; negative regulation of potassium ion transmembrane transporter activity [GO:1901017]; negative regulation of protein localization to cell surface [GO:2000009]; negative regulation of sodium ion transmembrane tran…	23327;	11840194; 14556380; 14615060; 16177791; 15489334; 9455477; 17974005; 15677482; 11046148; 11696533; 11748237; 12911626; 15217910; 15489223; 15328345; 15040001; 15548568; 15496141; 15576372; 17081983; 18819914; 18691976; 18669648; 19413330; 19664597; 19343052; 19144635; 19690332; 20525693; 20086093; 20730100; 20068231; 21269460; 21406692; 22024150; 23236378; 22814378; 23999003; 23186163; 24275569; …		9606.ENSP00000383199;	MINT-148327;	116915;	Q96PU5;		DIP-41935N;			R-HSA-162588;R-HSA-2173788;R-HSA-2173795;R-HSA-2672351;R-HSA-983168;		2.3.2.B8;6.3.2.19;		Q96PU5;	Q96PU5;
70	NFE2L2 NRF2	Q16236	NF2L2_HUMAN	Nuclear factor erythroid 2-related factor 2 (NF-E2-related factor 2) (NFE2-related factor 2) (HEBP1) (Nuclear factor, erythroid derived 2, like 2)		605	67,827	SUBCELLULAR LOCATION: Cytoplasm, cytosol. Nucleus. Note=Cytosolic under unstressed conditions, translocates into the nucleus upon induction by electrophilic agents.	FUNCTION: Transcription activator that binds to antioxidant response (ARE) elements in the promoter regions of target genes. Important for the coordinated up-regulation of genes in response to oxidative stress. May be involved in the transcriptional activation of genes of the beta-globin cluster by mediating enhancer activity of hypersensitive site 2 of the beta-globin locus control region. {ECO:…	SUBUNIT: Heterodimer. Forms a ternary complex with PGAM5 and KEAP1. May bind DNA with an unknown protein. Interacts via its leucine-zipper domain with the coiled-coil domain of PMF1. Interacts with EEF1D at heat shock promoter elements (HSE). Interacts (via the bZIP domain) with MAFK; required for binding to antioxidant response (ARE) elements on DNA. Interacts with CHD6; involved in activation o…	Q14145; O15525; O60675; P10276; P13805; Q9BTA9	GO:0000785; GO:0000976; GO:0000980; GO:0001102; GO:0001205; GO:0001221; GO:0003677; GO:0003700; GO:0005634; GO:0005654; GO:0005737; GO:0005794; GO:0005813; GO:0005829; GO:0005886; GO:0006366; GO:0006954; GO:0007568; GO:0010499; GO:0010628; GO:0010667; GO:0010976; GO:0016567; GO:0019904; GO:0030194; GO:0030968; GO:0032993; GO:0034599; GO:0035690; GO:0036003; GO:0036091; GO:0036499; GO:0042149; GO:…	centrosome [GO:0005813]; chromatin [GO:0000785]; cytoplasm [GO:0005737]; cytosol [GO:0005829]; Golgi apparatus [GO:0005794]; nucleoplasm [GO:0005654]; nucleus [GO:0005634]; plasma membrane [GO:0005886]; protein-DNA complex [GO:0032993]; DNA binding [GO:0003677]; protein domain specific binding [GO:0019904]; RNA polymerase II activating transcription factor binding [GO:0001102]; RNA polymerase II …	centrosome [GO:0005813]; chromatin [GO:0000785]; cytoplasm [GO:0005737]; cytosol [GO:0005829]; Golgi apparatus [GO:0005794]; nucleoplasm [GO:0005654]; nucleus [GO:0005634]; plasma membrane [GO:0005886]; protein-DNA complex [GO:0032993]	DNA binding [GO:0003677]; protein domain specific binding [GO:0019904]; RNA polymerase II activating transcription factor binding [GO:0001102]; RNA polymerase II distal enhancer sequence-specific DNA binding [GO:0000980]; transcriptional activator activity, RNA polymerase II distal enhancer sequence-specific binding [GO:0001205]; transcription cofactor binding [GO:0001221]; transcription factor a…	aflatoxin catabolic process [GO:0046223]; aging [GO:0007568]; cell redox homeostasis [GO:0045454]; cellular response to angiotensin [GO:1904385]; cellular response to drug [GO:0035690]; cellular response to fluid shear stress [GO:0071498]; cellular response to glucose starvation [GO:0042149]; cellular response to hydrogen peroxide [GO:0070301]; cellular response to hypoxia [GO:0071456]; cellular …	4780;	14702039; 15815621; 15489334; 17974005; 7937919; 11035812; 11256947; 15983046; 18387606; 19424503; 20068231; 21597468; 21196497; 23186163; 16888629	PTHR24411:SF3;	9606.ENSP00000380252;	MINT-2844437;	110852;	Q16236;	Q16236;	DIP-29971N;	Q16236;						Q16236;	Q16236;
71	NFKBIE IKBE	O00221	IKBE_HUMAN	NF-kappa-B inhibitor epsilon (NF-kappa-BIE) (I-kappa-B-epsilon) (IkB-E) (IkB-epsilon) (IkappaBepsilon)		500	52,864	SUBCELLULAR LOCATION: Cytoplasm {ECO:0000250}.	FUNCTION: Inhibits NF-kappa-B by complexing with and trapping it in the cytoplasm. Inhibits DNA-binding of NF-kappa-B p50-p65 and p50-c-Rel complexes. {ECO:0000269|PubMed:9315679}.	SUBUNIT: Interacts with RELA, REL, NFKB1 nuclear factor NF-kappa-B p50 subunit and NFKB2 nuclear factor NF-kappa-B p52 subunit. {ECO:0000269|PubMed:9315679}.	Q8IWZ3; Q9UPN7; O75170	GO:0001650; GO:0005634; GO:0005737; GO:0005794; GO:0005829; GO:0042942; GO:0042994; GO:0048471	cytoplasm [GO:0005737]; cytosol [GO:0005829]; fibrillar center [GO:0001650]; Golgi apparatus [GO:0005794]; nucleus [GO:0005634]; perinuclear region of cytoplasm [GO:0048471]; cytoplasmic sequestering of transcription factor [GO:0042994]; D-serine transport [GO:0042942]	cytoplasm [GO:0005737]; cytosol [GO:0005829]; fibrillar center [GO:0001650]; Golgi apparatus [GO:0005794]; nucleus [GO:0005634]; perinuclear region of cytoplasm [GO:0048471]		cytoplasmic sequestering of transcription factor [GO:0042994]; D-serine transport [GO:0042942]	4794;	9135156; 14574404; 9315679; 23186163		9606.ENSP00000275015;	MINT-1134068;	110861;	O00221;	O00221;	DIP-27533N;	O00221;		R-HSA-1169091;					O00221;
72	NHS	Q6T4R5	NHS_HUMAN	Nance-Horan syndrome protein (Congenital cataracts and dental anomalies protein)		1651	179,135	SUBCELLULAR LOCATION: Isoform 1: Apical cell membrane; Peripheral membrane protein. Cell projection, lamellipodium. Cell junction, tight junction. Cell junction, focal adhesion. Note=Colocalizes with the tight junction protein TJP1 in epithelial cells. Localizes to the leading edge of lamellipodia in motile cells.; SUBCELLULAR LOCATION: Isoform 3: Cytoplasm.	FUNCTION: May function in cell morphology by maintaining the integrity of the circumferential actin ring and controlling lamellipod formation. Involved in the regulation eye, tooth, brain and craniofacial development. {ECO:0000269|PubMed:20332100}.	SUBUNIT: Interacts with the tight junction protein TJP1/ZO-1. Associates with actin-rich structures. Interacts with BRK1 and with all three members of the WAVE protein family, WASF1, WASF2 and WASF3. {ECO:0000269|PubMed:19447104, ECO:0000269|PubMed:20332100}.		GO:0002088; GO:0005794; GO:0005923; GO:0005925; GO:0016324; GO:0016604; GO:0030027; GO:0030054; GO:0030154	apical plasma membrane [GO:0016324]; bicellular tight junction [GO:0005923]; cell junction [GO:0030054]; focal adhesion [GO:0005925]; Golgi apparatus [GO:0005794]; lamellipodium [GO:0030027]; nuclear body [GO:0016604]; cell differentiation [GO:0030154]; lens development in camera-type eye [GO:0002088]	apical plasma membrane [GO:0016324]; bicellular tight junction [GO:0005923]; cell junction [GO:0030054]; focal adhesion [GO:0005925]; Golgi apparatus [GO:0005794]; lamellipodium [GO:0030027]; nuclear body [GO:0016604]		cell differentiation [GO:0030154]; lens development in camera-type eye [GO:0002088]	4810;	14564667; 16675532; 15772651; 15489334; 17974005; 15466011; 16964243; 18669648; 19447104; 19414485; 20332100; 23186163; 16959974; 23092983; 26566883		9606.ENSP00000369400;		110875;	Q6T4R5;			Q6T4R5;							Q6T4R5;
73	P3H2 LEPREL1 MLAT4	Q8IVL5	P3H2_HUMAN	Prolyl 3-hydroxylase 2 (EC 1.14.11.7) (Leprecan-like protein 1) (Myxoid liposarcoma-associated protein 4)		708	80,984	SUBCELLULAR LOCATION: Endoplasmic reticulum {ECO:0000255|PROSITE-ProRule:PRU10138, ECO:0000269|PubMed:15063763}. Sarcoplasmic reticulum {ECO:0000305|PubMed:15063763}. Golgi apparatus {ECO:0000269|PubMed:15063763}.	FUNCTION: Prolyl 3-hydroxylase that catalyzes the post-translational formation of 3-hydroxyproline on collagens (PubMed:18487197). Contributes to proline 3-hydroxylation of collagen COL4A1 and COL1A1 in tendons, the eye sclera and in the eye lens capsule (By similarity). Has high activity with the type IV collagen COL4A1, and lower activity with COL1A1 (PubMed:18487197). Catalyzes hydroxylation o…			GO:0005506; GO:0005604; GO:0005783; GO:0005788; GO:0005794; GO:0008285; GO:0016529; GO:0019511; GO:0019797; GO:0031418; GO:0032963	basement membrane [GO:0005604]; endoplasmic reticulum [GO:0005783]; endoplasmic reticulum lumen [GO:0005788]; Golgi apparatus [GO:0005794]; sarcoplasmic reticulum [GO:0016529]; iron ion binding [GO:0005506]; L-ascorbic acid binding [GO:0031418]; procollagen-proline 3-dioxygenase activity [GO:0019797]; collagen metabolic process [GO:0032963]; negative regulation of cell proliferation [GO:0008285];…	basement membrane [GO:0005604]; endoplasmic reticulum [GO:0005783]; endoplasmic reticulum lumen [GO:0005788]; Golgi apparatus [GO:0005794]; sarcoplasmic reticulum [GO:0016529]	iron ion binding [GO:0005506]; L-ascorbic acid binding [GO:0031418]; procollagen-proline 3-dioxygenase activity [GO:0019797]	collagen metabolic process [GO:0032963]; negative regulation of cell proliferation [GO:0008285]; peptidyl-proline hydroxylation [GO:0019511]	55214;	10449603; 15063763; 14702039; 16641997; 15489334; 18487197; 16959974; 21885030		9606.ENSP00000316881;		120510;	Q8IVL5;					R-HSA-1650814;		1.14.11.7;
74	P4HA1 P4HA	P13674	P4HA1_HUMAN	Prolyl 4-hydroxylase subunit alpha-1 (4-PH alpha-1) (EC 1.14.11.2) (Procollagen-proline,2-oxoglutarate-4-dioxygenase subunit alpha-1)	534	61.049	SUBCELLULAR LOCATION: Endoplasmic reticulum lumen.	FUNCTION: Catalyzes the post-translational formation of 4-hydroxyproline in -Xaa-Pro-Gly- sequences in collagens and other proteins.	SUBUNIT: Heterotetramer of two alpha-1 chains and two beta chains (the beta chain is the multi-functional PDI). {ECO:0000269|PubMed:15456751}.	Itself; P42858	GO:0004656; GO:0005506; GO:0005739; GO:0005783; GO:0005788; GO:0016020; GO:0016222; GO:0016702; GO:0018401; GO:0030199; GO:0031418; GO:0042802; GO:0043231	endoplasmic reticulum [GO:0005783]; endoplasmic reticulum lumen [GO:0005788]; intracellular membrane-bounded organelle [GO:0043231]; membrane [GO:0016020]; mitochondrion [GO:0005739]; procollagen-proline 4-dioxygenase complex [GO:0016222]; identical protein binding [GO:0042802]; iron ion binding [GO:0005506]; L-ascorbic acid binding [GO:0031418]; oxidoreductase activity, acting on single donors w…	endoplasmic reticulum [GO:0005783]; endoplasmic reticulum lumen [GO:0005788]; intracellular membrane-bounded organelle [GO:0043231]; membrane [GO:0016020]; mitochondrion [GO:0005739]; procollagen-proline 4-dioxygenase complex [GO:0016222]	identical protein binding [GO:0042802]; iron ion binding [GO:0005506]; L-ascorbic acid binding [GO:0031418]; oxidoreductase activity, acting on single donors with incorporation of molecular oxygen, incorporation of two atoms of oxygen [GO:0016702]; procollagen-proline 4-dioxygenase activity [GO:0004656]	collagen fibril organization [GO:0030199]; peptidyl-proline hydroxylation to 4-hydroxy-L-proline [GO:0018401]	5033;	2543975; 7961714; 15028279; 15164054; 15489334; 19159218; 21269460; 24275569; 25944712; 15456751		9606.ENSP00000263556;	MINT-4657265;	111072;	P13674;	P13674;	DIP-38180N;			R-HSA-1650814;		1.14.11.2;
75	PCSK5 PC5 PC6	Q92824	PCSK5_HUMAN	Proprotein convertase subtilisin/kexin type 5 (EC 3.4.21.-) (Proprotein convertase 5) (PC5) (Proprotein convertase 6) (PC6) (hPC6) (Subtilisin/kexin-like protease PC5)		1860	206,942	SUBCELLULAR LOCATION: Isoform PC6A: Secreted. Note=Secreted through the regulated secretory pathway. {ECO:0000250}.; SUBCELLULAR LOCATION: Isoform PC6B: Endomembrane system; Single-pass type I membrane protein. Note=Type I membrane protein localized to a paranuclear post-Golgi network compartment in communication with early endosomes. {ECO:0000250}.	FUNCTION: Serine endoprotease that processes various proproteins by cleavage at paired basic amino acids, recognizing the RXXX[KR]R consensus motif. Likely functions in the constitutive and regulated secretory pathways. Plays an essential role in pregnancy establishment by proteolytic activation of a number of important factors such as BMP2, CALD1 and alpha-integrins. {ECO:0000269|PubMed:19764806…		Q6UY14-3; Q02930-3; O76003; P60409; P60410; Q9BQ66; P26371; Q5T752; Q5TA81; Q5T5A8; Q99750; P50222; Q7Z3S9; Q7Z417; O75716; Q8WW24; Q96EG3	GO:0001822; GO:0002001; GO:0003279; GO:0004175; GO:0004252; GO:0005576; GO:0005615; GO:0005794; GO:0005796; GO:0006465; GO:0007267; GO:0007368; GO:0007507; GO:0007566; GO:0008233; GO:0009952; GO:0016021; GO:0016485; GO:0016486; GO:0019058; GO:0030141; GO:0030323; GO:0032455; GO:0035108; GO:0042089; GO:0042277; GO:0043043; GO:0048566; GO:0048706; GO:0051004; GO:0060976	extracellular region [GO:0005576]; extracellular space [GO:0005615]; Golgi apparatus [GO:0005794]; Golgi lumen [GO:0005796]; integral component of membrane [GO:0016021]; secretory granule [GO:0030141]; endopeptidase activity [GO:0004175]; peptidase activity [GO:0008233]; peptide binding [GO:0042277]; serine-type endopeptidase activity [GO:0004252]; anterior/posterior pattern specification [GO:000…	extracellular region [GO:0005576]; extracellular space [GO:0005615]; Golgi apparatus [GO:0005794]; Golgi lumen [GO:0005796]; integral component of membrane [GO:0016021]; secretory granule [GO:0030141]	endopeptidase activity [GO:0004175]; peptidase activity [GO:0008233]; peptide binding [GO:0042277]; serine-type endopeptidase activity [GO:0004252]	anterior/posterior pattern specification [GO:0009952]; cardiac septum development [GO:0003279]; cell-cell signaling [GO:0007267]; coronary vasculature development [GO:0060976]; cytokine biosynthetic process [GO:0042089]; determination of left/right symmetry [GO:0007368]; embryo implantation [GO:0007566]; embryonic digestive tract development [GO:0048566]; embryonic skeletal system development [GO…	5125;	8755538; 17974005; 15164053; 15489334; 14702039; 19764806; 20555025; 22740495		9606.ENSP00000446280;	MINT-1474189;	111152;	Q92824;					R-HSA-167060;R-HSA-8963889;		3.4.21.B26;		Q92824;
76	PDE4DIP CMYA2 KIAA0454 KIAA0477 MMGL	Q5VU43	MYOME_HUMAN	Myomegalin (Cardiomyopathy-associated protein 2) (Phosphodiesterase 4D-interacting protein)		2346	265,080	SUBCELLULAR LOCATION: Golgi apparatus {ECO:0000269|PubMed:27666745}. Cytoplasm, cytoskeleton, microtubule organizing center, centrosome {ECO:0000250|UniProtKB:Q9WUJ3}.	FUNCTION: Functions as an anchor sequestering components of the cAMP-dependent pathway to Golgi and/or centrosomes (By similarity). Forms a complex with AKAP9: the complex recruits CAMSAP2 to the Golgi apparatus, leading to tether non-centrosomal minus-end microtubules to the Golgi, an important step for polarized cell movement (PubMed:27666745, PubMed:28814570). {ECO:0000250|UniProtKB:Q9WUJ3, EC…	SUBUNIT: Interacts with PDE4D (By similarity). Interacts with AKAP9; forming a complex that recruit CAMSAP2 to the Golgi (PubMed:27666745). Interacts with MAPRE1 (PubMed:28814570). Interacts with MAPRE3 (PubMed:28814570). Interacts with CAMSAP2 (PubMed:27666745). {ECO:0000250|UniProtKB:Q9WUJ3, ECO:0000269|PubMed:27666745, ECO:0000269|PubMed:28814570}.	Q9H6F0; Q8WTP8; Q8R560; Q13895; Q9NVL8; Q9NX04; Q9NX63; Q9H0A8; P04764; P15429; Q3B820; Q5TZK3; Q0D2H9; Q08AF8; Q96CS2; Q6P597; Q96BZ8; P61968; Q15691; A9UHW6; Q5JR59; Q14896; P41227; Q6NYC8; P09456; P12368; Q8WWY3; Q14D33; Q9NUL5; Q9BWG6; O00560; Q9H788; Q9H788-2; P19429; P23693; Q08E77; Q9BQ24; Q9H9D4; Q96IQ9; Q9P0T4; Q16670	GO:0005634; GO:0005737; GO:0005794; GO:0005813; GO:0019899; GO:0030016; GO:0032947; GO:0043623; GO:1903358	centrosome [GO:0005813]; cytoplasm [GO:0005737]; Golgi apparatus [GO:0005794]; myofibril [GO:0030016]; nucleus [GO:0005634]; enzyme binding [GO:0019899]; protein complex scaffold activity [GO:0032947]; cellular protein complex assembly [GO:0043623]; regulation of Golgi organization [GO:1903358]	centrosome [GO:0005813]; cytoplasm [GO:0005737]; Golgi apparatus [GO:0005794]; myofibril [GO:0030016]; nucleus [GO:0005634]	enzyme binding [GO:0019899]; protein complex scaffold activity [GO:0032947]	cellular protein complex assembly [GO:0043623]; regulation of Golgi organization [GO:1903358]	653513;9659;	11374908; 9455484; 12168954; 17974005; 16710414; 15489334; 14702039; 12907457; 18669648; 21269460; 23186163; 24275569; 27666745; 28814570		9606.ENSP00000358363;	MINT-1183984;	115017;	Q5VU43;		DIP-51263N;								Q5VU43;
77	PI4K2A	Q9BTU6	P4K2A_HUMAN	Phosphatidylinositol 4-kinase type 2-alpha (EC 2.7.1.67) (Phosphatidylinositol 4-kinase type II-alpha)	479	54.022	SUBCELLULAR LOCATION: Golgi apparatus, trans-Golgi network membrane {ECO:0000269|PubMed:16443754, ECO:0000269|PubMed:22535966}; Lipid-anchor {ECO:0000269|PubMed:22535966}. Membrane raft {ECO:0000269|PubMed:11279162}. Cell projection, dendrite {ECO:0000250|UniProtKB:Q2TBE6}. Cell junction, synapse, presynaptic cell membrane {ECO:0000250|UniProtKB:Q2TBE6}. Cell junction, synapse, synaptosome {ECO:0…	FUNCTION: Membrane-bound phosphatidylinositol-4 kinase (PI4-kinase) that catalyzes the phosphorylation of phosphatidylinositol (PI) to phosphatidylinositol 4-phosphate (PI4P), a lipid that plays important roles in endocytosis, Golgi function, protein sorting and membrane trafficking and is required for prolonged survival of neurons. Besides, phosphorylation of phosphatidylinositol (PI) to phospha…	SUBUNIT: Associates with the BLOC-1 and the AP-3 complexes; the BLOC-1 complex is required for optimal binding of PI4K2A to the AP-3 complex. Interacts with BLOC1S5 and DTNBP1 (PubMed:21998198). Interacts with FOS; this interaction may enhance phosphatidylinositol phosphorylation activity (By similarity). Interacts with ITCH (PubMed:23146885). {ECO:0000250|UniProtKB:Q2TBE6, ECO:0000269|PubMed:219…	Q96J02	GO:0000287; GO:0004430; GO:0005524; GO:0005739; GO:0005765; GO:0005768; GO:0005802; GO:0005829; GO:0005886; GO:0005887; GO:0006661; GO:0007030; GO:0007032; GO:0016020; GO:0030054; GO:0030425; GO:0031224; GO:0031410; GO:0035651; GO:0035838; GO:0042734; GO:0043005; GO:0043025; GO:0044231; GO:0045121; GO:0046854	cell junction [GO:0030054]; cytoplasmic vesicle [GO:0031410]; cytosol [GO:0005829]; dendrite [GO:0030425]; endosome [GO:0005768]; growing cell tip [GO:0035838]; host cell presynaptic membrane [GO:0044231]; integral component of plasma membrane [GO:0005887]; intrinsic component of membrane [GO:0031224]; lysosomal membrane [GO:0005765]; membrane [GO:0016020]; membrane raft [GO:0045121]; mitochondri…	cell junction [GO:0030054]; cytoplasmic vesicle [GO:0031410]; cytosol [GO:0005829]; dendrite [GO:0030425]; endosome [GO:0005768]; growing cell tip [GO:0035838]; host cell presynaptic membrane [GO:0044231]; integral component of plasma membrane [GO:0005887]; intrinsic component of membrane [GO:0031224]; lysosomal membrane [GO:0005765]; membrane [GO:0016020]; membrane raft [GO:0045121]; mitochondri…	1-phosphatidylinositol 4-kinase activity [GO:0004430]; AP-3 adaptor complex binding [GO:0035651]; ATP binding [GO:0005524]; magnesium ion binding [GO:0000287]	endosome organization [GO:0007032]; Golgi organization [GO:0007030]; phosphatidylinositol biosynthetic process [GO:0006661]; phosphatidylinositol phosphorylation [GO:0046854]	55361;	11279162; 15164054; 15489334; 17974005; 17081983; 16443754; 18669648; 19369195; 19690332; 20388919; 20068231; 21998198; 21406692; 23146885; 22535966; 22814378; 23186163; 24275569; 25944712; 25168678; 24675427		9606.ENSP00000359665;		120639;	Q9BTU6;	Q9BTU6;			MetaCyc:HS00573-MONOMER;	R-HSA-1660499;R-HSA-1660514;R-HSA-1660516;					Q9BTU6;
78	PI4KB PIK4CB	Q9UBF8	PI4KB_HUMAN	Phosphatidylinositol 4-kinase beta (PI4K-beta) (PI4Kbeta) (PtdIns 4-kinase beta) (EC 2.7.1.67) (NPIK) (PI4K92)	816	91.379	SUBCELLULAR LOCATION: Endomembrane system. Mitochondrion outer membrane; Peripheral membrane protein. Rough endoplasmic reticulum membrane; Peripheral membrane protein. Golgi apparatus. Golgi apparatus membrane {ECO:0000269|PubMed:27009356}. Cytoplasm, perinuclear region. Note=Found in the outer membrane of mitochondria and membranes of the rough endoplasmic reticulum. Recruited to the Golgi comp…	FUNCTION: Phosphorylates phosphatidylinositol (PI) in the first committed step in the production of the second messenger inositol-1,4,5,-trisphosphate (PIP). May regulate Golgi disintegration/reorganization during mitosis, possibly via its phosphorylation. Involved in Golgi-to-plasma membrane trafficking (By similarity). {ECO:0000250, ECO:0000269|PubMed:10559940, ECO:0000269|PubMed:12749687, ECO:…	SUBUNIT: Interacts with ARF1 and ARF3 in the Golgi complex, but not with ARF4, ARF5 or ARF6 (PubMed:17555535). Interacts with NCS1/FREQ in a calcium-independent manner. Interacts with CALN1/CABP8 and CALN2/CABP7; in a calcium-dependent manner; this interaction competes with NCS1/FREQ binding (By similarity). Interacts with ACBD3 (PubMed:27009356, PubMed:27989622, PubMed:23572552). Interacts with …	Q9H3P7; P03495; P62491	GO:0000139; GO:0004430; GO:0005524; GO:0005737; GO:0005741; GO:0005768; GO:0005829; GO:0006661; GO:0006898; GO:0007165; GO:0016020; GO:0030867; GO:0048015; GO:0048471; GO:0071889	cytoplasm [GO:0005737]; cytosol [GO:0005829]; endosome [GO:0005768]; Golgi membrane [GO:0000139]; membrane [GO:0016020]; mitochondrial outer membrane [GO:0005741]; perinuclear region of cytoplasm [GO:0048471]; rough endoplasmic reticulum membrane [GO:0030867]; 1-phosphatidylinositol 4-kinase activity [GO:0004430]; 14-3-3 protein binding [GO:0071889]; ATP binding [GO:0005524]; phosphatidylinositol…	cytoplasm [GO:0005737]; cytosol [GO:0005829]; endosome [GO:0005768]; Golgi membrane [GO:0000139]; membrane [GO:0016020]; mitochondrial outer membrane [GO:0005741]; perinuclear region of cytoplasm [GO:0048471]; rough endoplasmic reticulum membrane [GO:0030867]	14-3-3 protein binding [GO:0071889]; 1-phosphatidylinositol 4-kinase activity [GO:0004430]; ATP binding [GO:0005524]	phosphatidylinositol biosynthetic process [GO:0006661]; phosphatidylinositol-mediated signaling [GO:0048015]; receptor-mediated endocytosis [GO:0006898]; signal transduction [GO:0007165]	5298;	9405935; 9405938; 9020160; 14702039; 16710414; 15489334; 23572552; 9148941; 10559940; 11277933; 12749687; 17081983; 17555535; 18220336; 18669648; 19690332; 20068231; 21269460; 21406692; 23186163; 24275569; 27989622; 27009356	PTHR10048;	9606.ENSP00000271657;	MINT-1681077;	111316;	Q9UBF8;		DIP-42267N;		MetaCyc:HS07046-MONOMER;	R-HSA-1660514;		2.7.1.67;			Q9UBF8;
79	PLPP3 LPP3 PPAP2B	O14495	PLPP3_HUMAN	Phospholipid phosphatase 3 (EC 3.1.3.4) (Lipid phosphate phosphohydrolase 3) (PAP2-beta) (Phosphatidate phosphohydrolase type 2b) (Phosphatidic acid phosphatase 2b) (PAP-2b) (PAP2b) (Vascular endothelial growth factor and type I collagen-inducible protein) (VCIP)		311	35,116	SUBCELLULAR LOCATION: Golgi apparatus, trans-Golgi network membrane; Multi-pass membrane protein. Cell membrane; Multi-pass membrane protein.	FUNCTION: Catalyzes the conversion of phosphatidic acid (PA) to diacylglycerol (DG). In addition it hydrolyzes lysophosphatidic acid (LPA), ceramide-1-phosphate (C-1-P) and sphingosine-1-phosphate (S-1-P). The relative catalytic efficiency is LPA = PA > C-1-P > S-1-P. May be involved in cell adhesion and in cell-cell interactions.	SUBUNIT: Homodimer. This complex seems not to be involved in substrate recognition, it may confer only structural or functional stability. {ECO:0000269|PubMed:14725715}.	O60716	GO:0001933; GO:0004721; GO:0005794; GO:0005886; GO:0005887; GO:0005912; GO:0006629; GO:0006644; GO:0008195; GO:0008354; GO:0016020; GO:0030111; GO:0030148; GO:0034109; GO:0042392; GO:0042577; GO:0044328; GO:0044329; GO:0044330; GO:0046839; GO:0050821; GO:0051091; GO:0070062	adherens junction [GO:0005912]; extracellular exosome [GO:0070062]; Golgi apparatus [GO:0005794]; integral component of plasma membrane [GO:0005887]; membrane [GO:0016020]; plasma membrane [GO:0005886]; lipid phosphatase activity [GO:0042577]; phosphatidate phosphatase activity [GO:0008195]; phosphoprotein phosphatase activity [GO:0004721]; sphingosine-1-phosphate phosphatase activity [GO:0042392…	adherens junction [GO:0005912]; extracellular exosome [GO:0070062]; Golgi apparatus [GO:0005794]; integral component of plasma membrane [GO:0005887]; membrane [GO:0016020]; plasma membrane [GO:0005886]	lipid phosphatase activity [GO:0042577]; phosphatidate phosphatase activity [GO:0008195]; phosphoprotein phosphatase activity [GO:0004721]; sphingosine-1-phosphate phosphatase activity [GO:0042392]	canonical Wnt signaling pathway involved in positive regulation of cell-cell adhesion [GO:0044329]; canonical Wnt signaling pathway involved in positive regulation of endothelial cell migration [GO:0044328]; canonical Wnt signaling pathway involved in positive regulation of wound healing [GO:0044330]; germ cell migration [GO:0008354]; homotypic cell-cell adhesion [GO:0034109]; lipid metabolic pro…	8613;	9305923; 9705349; 12660161; 9110174; 14702039; 15489334; 14725715; 18691976; 18669648; 21406692; 24275569	PTHR10165:SF79;	9606.ENSP00000360296;	MINT-4648964;	114171;	O14495;	O14495;				R-HSA-1660661;				O14495;
80	PNRC2 HSPC208	Q9NPJ4	PNRC2_HUMAN	Proline-rich nuclear receptor coactivator 2		139	15,591	SUBCELLULAR LOCATION: Nucleus {ECO:0000269|PubMed:19150429}. Cytoplasm, P-body {ECO:0000269|PubMed:19150429}.	FUNCTION: Involved in nonsense-mediated mRNA decay (NMD) by acting as a bridge between the mRNA decapping complex and the NMD machinery (PubMed:19150429). May act by targeting the NMD machinery to the P-body and recruiting the decapping machinery to aberrant mRNAs (PubMed:19150429). Required for UPF1/RENT1 localization to the P-body (PubMed:19150429). Plays a role in glucocorticoid receptor-media…	SUBUNIT: Interacts with UPF1/RENT1; preferentially interacts with hyperphosphorylated form (PubMed:19150429, PubMed:25775514). Interacts with DCP1A (PubMed:19150429, PubMed:25775514). Interacts with many nuclear receptors including ESR1, ESRRA, ESRRG, NR3C1/GR, NR5A1, PGR, TR, RAR and RXR (PubMed:11574675, PubMed:14651967, PubMed:25775514). {ECO:0000269|PubMed:11574675, ECO:0000269|PubMed:1465196…	Q9NPI6; Q92900	GO:0000184; GO:0000932; GO:0005634; GO:0005654; GO:0005794; GO:0005829; GO:0006351; GO:0006355; GO:0031087	cytosol [GO:0005829]; Golgi apparatus [GO:0005794]; nucleoplasm [GO:0005654]; nucleus [GO:0005634]; P-body [GO:0000932]; deadenylation-independent decapping of nuclear-transcribed mRNA [GO:0031087]; nuclear-transcribed mRNA catabolic process, nonsense-mediated decay [GO:0000184]; regulation of transcription, DNA-templated [GO:0006355]; transcription, DNA-templated [GO:0006351]	cytosol [GO:0005829]; Golgi apparatus [GO:0005794]; nucleoplasm [GO:0005654]; nucleus [GO:0005634]; P-body [GO:0000932]		deadenylation-independent decapping of nuclear-transcribed mRNA [GO:0031087]; nuclear-transcribed mRNA catabolic process, nonsense-mediated decay [GO:0000184]; regulation of transcription, DNA-templated [GO:0006355]; transcription, DNA-templated [GO:0006351]	55629;	11574675; 11042152; 14702039; 16710414; 15489334; 14651967; 19150429; 25775514	PTHR15405;PTHR15405:SF6;	9606.ENSP00000383587;	MINT-215468;	120768;	Q9NPJ4;		DIP-41328N;			R-HSA-975957;
81	POFUT2 C21orf80 FUT13 KIAA0958	Q9Y2G5	OFUT2_HUMAN	GDP-fucose protein O-fucosyltransferase 2 (EC 2.4.1.221) (Peptide-O-fucosyltransferase 2) (O-FucT-2)		429	49,976	SUBCELLULAR LOCATION: Endoplasmic reticulum {ECO:0000269|PubMed:15233996}. Golgi apparatus {ECO:0000269|PubMed:15233996}. Note=Mainly located in the endoplasmic reticulum.	FUNCTION: Catalyzes the reaction that attaches fucose through an O-glycosidic linkage to a conserved serine or threonine residue in the consensus sequence C1-X(2,3)-S/T-C2-X(2)-G of thrombospondin type 1 repeats where C1 and C2 are the first and second cysteines, respectively. O-fucosylates members of several protein families including the ADAMTS family, the thrombosporin (TSP) and spondin famili…			GO:0001707; GO:0005789; GO:0005794; GO:0006004; GO:0010468; GO:0010717; GO:0036066; GO:0046922; GO:0051046	endoplasmic reticulum membrane [GO:0005789]; Golgi apparatus [GO:0005794]; peptide-O-fucosyltransferase activity [GO:0046922]; fucose metabolic process [GO:0006004]; mesoderm formation [GO:0001707]; protein O-linked fucosylation [GO:0036066]; regulation of epithelial to mesenchymal transition [GO:0010717]; regulation of gene expression [GO:0010468]; regulation of secretion [GO:0051046]	endoplasmic reticulum membrane [GO:0005789]; Golgi apparatus [GO:0005794]	peptide-O-fucosyltransferase activity [GO:0046922]	fucose metabolic process [GO:0006004]; mesoderm formation [GO:0001707]; protein O-linked fucosylation [GO:0036066]; regulation of epithelial to mesenchymal transition [GO:0010717]; regulation of gene expression [GO:0010468]; regulation of secretion [GO:0051046]	23275;	15233996; 12966037; 10231032; 17974005; 10830953; 15489334; 11067851; 16464858; 17395589; 17395588; 25944712; 22588082		9606.ENSP00000339613;		116876;	Q9Y2G5;					R-HSA-5173214;		2.4.1.221;
82	PORCN MG61 PORC PPN	Q9H237	PORCN_HUMAN	Protein-serine O-palmitoleoyltransferase porcupine (EC 2.3.1.-) (Protein MG61)	461	52.318	SUBCELLULAR LOCATION: Endoplasmic reticulum membrane {ECO:0000250|UniProtKB:Q9JJJ7}; Multi-pass membrane protein {ECO:0000250|UniProtKB:Q9JJJ7}.	FUNCTION: Protein-serine O-palmitoleoyltransferase that acts as a key regulator of the Wnt signaling pathway by mediating the attachment of palmitoleate, a 16-carbon monounsaturated fatty acid (C16:1), to Wnt proteins. Serine palmitoleylation of WNT proteins is required for efficient binding to frizzled receptors. {ECO:0000250|UniProtKB:Q9JJJ7, ECO:0000269|PubMed:12034504, ECO:0000269|PubMed:2082…	SUBUNIT: Interacts with WNT1, WNT3, WNT3A, WNT4, WNT5A, WNT5B, WNT6, WNT7A and WNT7B. {ECO:0000250|UniProtKB:Q9JJJ7}.		GO:0005783; GO:0005789; GO:0006497; GO:0009100; GO:0016055; GO:0017147; GO:0030176; GO:0032281; GO:0045234; GO:0060070; GO:1990698	AMPA glutamate receptor complex [GO:0032281]; endoplasmic reticulum [GO:0005783]; endoplasmic reticulum membrane [GO:0005789]; integral component of endoplasmic reticulum membrane [GO:0030176]; palmitoleoyltransferase activity [GO:1990698]; Wnt-protein binding [GO:0017147]; canonical Wnt signaling pathway [GO:0060070]; glycoprotein metabolic process [GO:0009100]; protein lipidation [GO:0006497]; …	AMPA glutamate receptor complex [GO:0032281]; endoplasmic reticulum [GO:0005783]; endoplasmic reticulum membrane [GO:0005789]; integral component of endoplasmic reticulum membrane [GO:0030176]	palmitoleoyltransferase activity [GO:1990698]; Wnt-protein binding [GO:0017147]	canonical Wnt signaling pathway [GO:0060070]; glycoprotein metabolic process [GO:0009100]; protein lipidation [GO:0006497]; protein palmitoleylation [GO:0045234]; Wnt signaling pathway [GO:0016055]	64840;	12034504; 14702039; 15772651; 15489334; 17546031; 20826466; 24292069; 17546030; 18325042; 19863546; 19277062; 19309688; 19586929; 21472892		9606.ENSP00000322304;								R-HSA-3238698;R-HSA-5340573;
83	PPP1R15A GADD34	O75807	PR15A_HUMAN	Protein phosphatase 1 regulatory subunit 15A (Growth arrest and DNA damage-inducible protein GADD34) (Myeloid differentiation primary response protein MyD116 homolog)		674	73,478	SUBCELLULAR LOCATION: Endoplasmic reticulum membrane; Peripheral membrane protein; Cytoplasmic side {ECO:0000269|PubMed:12556489, ECO:0000269|PubMed:21518769}. Mitochondrion outer membrane; Peripheral membrane protein; Cytoplasmic side {ECO:0000269|PubMed:21518769}. Note=Associates with membranes via an N-terminal amphipathic intramembrane region. {ECO:0000269|PubMed:21518769}.	FUNCTION: Recruits the serine/threonine-protein phosphatase PP1 to dephosphorylate the translation initiation factor eIF-2A/EIF2S1, thereby reversing the shut-off of protein synthesis initiated by stress-inducible kinases and facilitating recovery of cells from stress. Down-regulates the TGF-beta signaling pathway by promoting dephosphorylation of TGFB1 by PP1. May promote apoptosis by inducing T…	SUBUNIT: Interacts with PCNA (By similarity). Interacts with LYN and KMT2A/MLL1. Interacts with PP1, PPP1R1A and SMARCB1. Interacts with SMAD7. Interacts with BAG1. {ECO:0000250, ECO:0000269|PubMed:10490642, ECO:0000269|PubMed:11517336, ECO:0000269|PubMed:11564868, ECO:0000269|PubMed:12016208, ECO:0000269|PubMed:12724406, ECO:0000269|PubMed:14718519, ECO:0000269|PubMed:15705855}.	P56545; Q13522	GO:0000164; GO:0005737; GO:0005739; GO:0005741; GO:0005783; GO:0005789; GO:0005794; GO:0005829; GO:0006915; GO:0006974; GO:0007050; GO:0008157; GO:0016020; GO:0019888; GO:0019901; GO:0030968; GO:0032058; GO:0032515; GO:0032516; GO:0033138; GO:0034976; GO:0035308; GO:0036496; GO:0045943; GO:0060734; GO:0070059; GO:0070262; GO:0070972; GO:0072542; GO:1902310; GO:1903898; GO:1903912; GO:1903917; GO:…	cytoplasm [GO:0005737]; cytosol [GO:0005829]; endoplasmic reticulum [GO:0005783]; endoplasmic reticulum membrane [GO:0005789]; Golgi apparatus [GO:0005794]; membrane [GO:0016020]; mitochondrial outer membrane [GO:0005741]; mitochondrion [GO:0005739]; protein phosphatase type 1 complex [GO:0000164]; protein kinase binding [GO:0019901]; protein phosphatase 1 binding [GO:0008157]; protein phosphatas…	cytoplasm [GO:0005737]; cytosol [GO:0005829]; endoplasmic reticulum [GO:0005783]; endoplasmic reticulum membrane [GO:0005789]; Golgi apparatus [GO:0005794]; membrane [GO:0016020]; mitochondrial outer membrane [GO:0005741]; mitochondrion [GO:0005739]; protein phosphatase type 1 complex [GO:0000164]	protein kinase binding [GO:0019901]; protein phosphatase 1 binding [GO:0008157]; protein phosphatase activator activity [GO:0072542]; protein phosphatase regulator activity [GO:0019888]	apoptotic process [GO:0006915]; cell cycle arrest [GO:0007050]; cellular response to DNA damage stimulus [GO:0006974]; endoplasmic reticulum unfolded protein response [GO:0030968]; intrinsic apoptotic signaling pathway in response to endoplasmic reticulum stress [GO:0070059]; negative regulation of endoplasmic reticulum stress-induced eIF2 alpha phosphorylation [GO:1903912]; negative regulation o…	23645;	9153226; 14702039; 15489334; 8139541; 10490642; 11517336; 11564868; 12016208; 12114539; 14635196; 12556489; 12724406; 14718519; 15705855; 21518769; 24092754; 23186163		9606.ENSP00000200453;	MINT-1192304;	117172;	O75807;					R-HSA-2173788;				O75807;	O75807;
84	PRDM2 KMT8 RIZ	Q13029	PRDM2_HUMAN	PR domain zinc finger protein 2 (EC 2.1.1.43) (GATA-3-binding protein G3B) (Lysine N-methyltransferase 8) (MTB-ZF) (MTE-binding protein) (PR domain-containing protein 2) (Retinoblastoma protein-interacting zinc finger protein) (Zinc finger protein RIZ)		1718	188,915	SUBCELLULAR LOCATION: Nucleus {ECO:0000269|PubMed:14633678, ECO:0000269|PubMed:7538672, ECO:0000269|PubMed:9006946}.	FUNCTION: S-adenosyl-L-methionine-dependent histone methyltransferase that specifically methylates 'Lys-9' of histone H3. May function as a DNA-binding transcription factor. Binds to the macrophage-specific TPA-responsive element (MTE) of the HMOX1 (heme oxygenase 1) gene and may act as a transcriptional activator of this gene. {ECO:0000269|PubMed:14633678}.	SUBUNIT: Binds to the retinoblastoma protein (RB). Interacts with GATA3. {ECO:0000269|PubMed:18082620, ECO:0000269|PubMed:7590293}.		GO:0000977; GO:0001228; GO:0003700; GO:0005634; GO:0005794; GO:0006355; GO:0008270; GO:0008340; GO:0018024; GO:0045944	Golgi apparatus [GO:0005794]; nucleus [GO:0005634]; histone-lysine N-methyltransferase activity [GO:0018024]; RNA polymerase II regulatory region sequence-specific DNA binding [GO:0000977]; transcription factor activity, sequence-specific DNA binding [GO:0003700]; transcriptional activator activity, RNA polymerase II transcription regulatory region sequence-specific binding [GO:0001228]; zinc ion…	Golgi apparatus [GO:0005794]; nucleus [GO:0005634]	histone-lysine N-methyltransferase activity [GO:0018024]; RNA polymerase II regulatory region sequence-specific DNA binding [GO:0000977]; transcriptional activator activity, RNA polymerase II transcription regulatory region sequence-specific binding [GO:0001228]; transcription factor activity, sequence-specific DNA binding [GO:0003700]; zinc ion binding [GO:0008270]	determination of adult lifespan [GO:0008340]; positive regulation of transcription from RNA polymerase II promoter [GO:0045944]; regulation of transcription, DNA-templated [GO:0006355]	7799;	7538672; 9006946; 17974005; 16710414; 15489334; 7590293; 8654390; 14633678; 18669648; 21406692; 23186163; 24275569; 25755297; 28112733; 18082620; 20084102		9606.ENSP00000235372;		113575;	Q13029;		DIP-428N;								Q13029;
85	PTGS1 COX1	P23219	PGH1_HUMAN	Prostaglandin G/H synthase 1 (EC 1.14.99.1) (Cyclooxygenase-1) (COX-1) (Prostaglandin H2 synthase 1) (PGH synthase 1) (PGHS-1) (PHS 1) (Prostaglandin-endoperoxide synthase 1)		599	68,686	SUBCELLULAR LOCATION: Microsome membrane; Peripheral membrane protein. Endoplasmic reticulum membrane; Peripheral membrane protein.	FUNCTION: Converts arachidonate to prostaglandin H2 (PGH2), a committed step in prostanoid synthesis. Involved in the constitutive production of prostanoids in particular in the stomach and platelets. In gastric epithelial cells, it is a key step in the generation of prostaglandins, such as prostaglandin E2 (PGE2), which plays an important role in cytoprotection. In platelets, it is involved in t…	SUBUNIT: Homodimer.		GO:0001516; GO:0001750; GO:0004601; GO:0004666; GO:0005634; GO:0005737; GO:0005789; GO:0005794; GO:0006629; GO:0006805; GO:0006954; GO:0006979; GO:0008217; GO:0019371; GO:0020037; GO:0031090; GO:0042127; GO:0043231; GO:0046872; GO:0051213; GO:0070062	cytoplasm [GO:0005737]; endoplasmic reticulum membrane [GO:0005789]; extracellular exosome [GO:0070062]; Golgi apparatus [GO:0005794]; intracellular membrane-bounded organelle [GO:0043231]; nucleus [GO:0005634]; organelle membrane [GO:0031090]; photoreceptor outer segment [GO:0001750]; dioxygenase activity [GO:0051213]; heme binding [GO:0020037]; metal ion binding [GO:0046872]; peroxidase activit…	cytoplasm [GO:0005737]; endoplasmic reticulum membrane [GO:0005789]; extracellular exosome [GO:0070062]; Golgi apparatus [GO:0005794]; intracellular membrane-bounded organelle [GO:0043231]; nucleus [GO:0005634]; organelle membrane [GO:0031090]; photoreceptor outer segment [GO:0001750]	dioxygenase activity [GO:0051213]; heme binding [GO:0020037]; metal ion binding [GO:0046872]; peroxidase activity [GO:0004601]; prostaglandin-endoperoxide synthase activity [GO:0004666]	cyclooxygenase pathway [GO:0019371]; inflammatory response [GO:0006954]; lipid metabolic process [GO:0006629]; prostaglandin biosynthetic process [GO:0001516]; regulation of blood pressure [GO:0008217]; regulation of cell proliferation [GO:0042127]; response to oxidative stress [GO:0006979]; xenobiotic metabolic process [GO:0006805]	5742;	2512924; 1907252; 1734857; 1587858; 16141368; 12192304; 14702039; 15164053; 15489334; 10966456; 24605250; 25944712; 15308583	PTHR11903:SF6;	9606.ENSP00000354612;	MINT-4530066;	111714;	P23219;	P23219;			MetaCyc:HS01815-MONOMER;	R-HSA-140180;R-HSA-2162123;		1.14.99.1;			P23219;
86	PTP4A1 PRL1 PTPCAAX1	Q93096	TP4A1_HUMAN	Protein tyrosine phosphatase type IVA 1 (EC 3.1.3.48) (PTP(CAAXI)) (Protein-tyrosine phosphatase 4a1) (Protein-tyrosine phosphatase of regenerating liver 1) (PRL-1)	173	19.815	SUBCELLULAR LOCATION: Cell membrane. Early endosome. Endoplasmic reticulum. Cytoplasm. Cytoplasm, cytoskeleton, spindle. Note=And mitotic spindle.	FUNCTION: Protein tyrosine phosphatase which stimulates progression from G1 into S phase during mitosis. May play a role in the development and maintenance of differentiating epithelial tissues. Enhances cell proliferation, cell motility and invasive activity, and promotes cancer metastasis. {ECO:0000269|PubMed:12235145, ECO:0000269|PubMed:12782572, ECO:0000269|PubMed:14643450}.	SUBUNIT: Homotrimer. Interacts with ATF5 (By similarity). Interacts with tubulin. {ECO:0000250, ECO:0000269|PubMed:12235145, ECO:0000269|PubMed:15571731}.	Q9NRU3	GO:0004725; GO:0005634; GO:0005737; GO:0005769; GO:0005783; GO:0005819; GO:0007049; GO:0007275; GO:0008138; GO:0009898; GO:0030335; GO:0070062	cytoplasm [GO:0005737]; cytoplasmic side of plasma membrane [GO:0009898]; early endosome [GO:0005769]; endoplasmic reticulum [GO:0005783]; extracellular exosome [GO:0070062]; nucleus [GO:0005634]; spindle [GO:0005819]; protein tyrosine phosphatase activity [GO:0004725]; protein tyrosine/serine/threonine phosphatase activity [GO:0008138]; cell cycle [GO:0007049]; multicellular organism development…	cytoplasm [GO:0005737]; cytoplasmic side of plasma membrane [GO:0009898]; early endosome [GO:0005769]; endoplasmic reticulum [GO:0005783]; extracellular exosome [GO:0070062]; nucleus [GO:0005634]; spindle [GO:0005819]	protein tyrosine/serine/threonine phosphatase activity [GO:0008138]; protein tyrosine phosphatase activity [GO:0004725]	cell cycle [GO:0007049]; multicellular organism development [GO:0007275]; positive regulation of cell migration [GO:0030335]	7803;	9018080; 9642300; 14702039; 17974005; 14574404; 15489334; 9633825; 10940933; 12235145; 12516958; 14643450; 12782572; 15501285; 21269460; 25944712; 15571731		9606.ENSP00000359685;	MINT-194351;	113578;	Q93096;							3.1.3.16;			Q93096;
87	PTPN1 PTP1B	P18031	PTN1_HUMAN	Tyrosine-protein phosphatase non-receptor type 1 (EC 3.1.3.48) (Protein-tyrosine phosphatase 1B) (PTP-1B)	435	49.967	SUBCELLULAR LOCATION: Endoplasmic reticulum membrane {ECO:0000269|PubMed:1739967, ECO:0000269|PubMed:21135139}; Peripheral membrane protein {ECO:0000269|PubMed:1739967, ECO:0000269|PubMed:21135139}; Cytoplasmic side {ECO:0000269|PubMed:1739967, ECO:0000269|PubMed:21135139}. Note=Interacts with EPHA3 at the cell membrane.	FUNCTION: Tyrosine-protein phosphatase which acts as a regulator of endoplasmic reticulum unfolded protein response. Mediates dephosphorylation of EIF2AK3/PERK; inactivating the protein kinase activity of EIF2AK3/PERK. May play an important role in CKII- and p60c-src-induced signal transduction cascades. May regulate the EFNA5-EPHA3 signaling pathway which modulates cell reorganization and cell-c…	SUBUNIT: Interacts with EPHA3 (phosphorylated); dephosphorylates EPHA3 and may regulate its trafficking and function. Interacts with MET. {ECO:0000269|PubMed:18819921, ECO:0000269|PubMed:21135139}.	P56945; Q61140; Q63767; P11274-1; P07384; Q03135; P15116; Q63768; Q14247; P00533; P19235; P10912; P62993; P62994; P08069; P06213; P06213-1; P35570; P05556; P05106; O60674; O43561; P08581; P04629; P09619; P05622; P10686; P34152; Q8VI36; Q96TC7; P08922; P12931; P40763; P42229; P63166; Q9H1D0; P10599	GO:0003723; GO:0004725; GO:0005158; GO:0005769; GO:0005783; GO:0005829; GO:0006470; GO:0006987; GO:0007257; GO:0008270; GO:0008286; GO:0009966; GO:0009968; GO:0019899; GO:0019901; GO:0030100; GO:0030948; GO:0030968; GO:0030971; GO:0031532; GO:0033157; GO:0035335; GO:0035791; GO:0036498; GO:0043407; GO:0045296; GO:0046627; GO:0046875; GO:0051721; GO:0060338; GO:0060397; GO:0061098; GO:0070373; GO:…	cytoplasmic side of endoplasmic reticulum membrane [GO:0098554]; cytosol [GO:0005829]; early endosome [GO:0005769]; endoplasmic reticulum [GO:0005783]; sorting endosome [GO:0097443]; cadherin binding [GO:0045296]; enzyme binding [GO:0019899]; ephrin receptor binding [GO:0046875]; insulin receptor binding [GO:0005158]; protein kinase binding [GO:0019901]; protein phosphatase 2A binding [GO:0051721…	cytoplasmic side of endoplasmic reticulum membrane [GO:0098554]; cytosol [GO:0005829]; early endosome [GO:0005769]; endoplasmic reticulum [GO:0005783]; sorting endosome [GO:0097443]	cadherin binding [GO:0045296]; enzyme binding [GO:0019899]; ephrin receptor binding [GO:0046875]; insulin receptor binding [GO:0005158]; protein kinase binding [GO:0019901]; protein phosphatase 2A binding [GO:0051721]; protein tyrosine phosphatase activity [GO:0004725]; receptor tyrosine kinase binding [GO:0030971]; RNA binding [GO:0003723]; zinc ion binding [GO:0008270]	actin cytoskeleton reorganization [GO:0031532]; activation of JUN kinase activity [GO:0007257]; activation of signaling protein activity involved in unfolded protein response [GO:0006987]; endoplasmic reticulum unfolded protein response [GO:0030968]; insulin receptor signaling pathway [GO:0008286]; IRE1-mediated unfolded protein response [GO:0036498]; JAK-STAT cascade involved in growth hormone s…	5770;	2157211; 2164224; 11780052; 15489334; 2546149; 8491187; 1739967; 9355745; 10480872; 11579209; 15592455; 18819921; 18691976; 21135139; 20068231; 21269460; 22169477; 21406692; 23186163; 8128219; 9391040; 9553104; 9922143; 12802338; 12802339; 15919835		9606.ENSP00000360683;	MINT-441655;	111736;	P18031;		DIP-38014N;			R-HSA-354192;R-HSA-6807004;R-HSA-877312;R-HSA-8849472;R-HSA-912694;R-HSA-982772;		3.1.3.48;	P18031;	P18031;	P18031;
88	PTPRN ICA3 ICA512	Q16849	PTPRN_HUMAN	Receptor-type tyrosine-protein phosphatase-like N (R-PTP-N) (Islet cell antigen 512) (ICA 512) (Islet cell autoantigen 3) (PTP IA-2) [Cleaved into: ICA512-N-terminal fragment (ICA512-NTF); ICA512-transmembrane fragment (ICA512-TMF); ICA512-cleaved cytosolic fragment (ICA512-CCF)]	979	105.848	SUBCELLULAR LOCATION: Membrane {ECO:0000250|UniProtKB:Q63259}; Single-pass type I membrane protein {ECO:0000250|UniProtKB:Q63259}. Cytoplasmic vesicle, secretory vesicle membrane {ECO:0000305|PubMed:25561468}; Single-pass type I membrane protein {ECO:0000305}. Perikaryon {ECO:0000250|UniProtKB:Q63259}. Cell projection, axon {ECO:0000250|UniProtKB:Q63259}. Cell junction, synapse {ECO:0000250|UniPr…	FUNCTION: Plays a role in vesicle-mediated secretory processes (PubMed:24843546). Required for normal accumulation of secretory vesicles in hippocampus, pituitary and pancreatic islets (By similarity). Required for the accumulation of normal levels of insulin-containing vesicles and preventing their degradation (PubMed:24843546). Plays a role in insulin secretion in response to glucose stimuli (P…	SUBUNIT: Homodimer; shown for the unprocessed protein (proICA512) in the endoplasmic reticulum and resolved during protein maturation as ICA512-TMF seems to be predominantly monomeric in secretory granules; however, ICA512-CCF interacts with ICA512-TMF disrupting the ICA512-TMF:SNTB2 complex. The isolated lumenal RESP18 homology domain has been shown to form disulfide-linked homooligomers (PubMed…	Q8WXG6; P21145; P60201; P60201-2; P62937; Q13332; O14522; Q92543; Q9H254	GO:0000302; GO:0001553; GO:0005634; GO:0005768; GO:0005794; GO:0005886; GO:0006351; GO:0008134; GO:0016021; GO:0019221; GO:0030054; GO:0030073; GO:0030141; GO:0030424; GO:0030507; GO:0030658; GO:0032868; GO:0035773; GO:0043025; GO:0043204; GO:0043627; GO:0043679; GO:0044389; GO:0045202; GO:0045944; GO:0051020; GO:0051591; GO:1904692; GO:1990502	axon [GO:0030424]; axon terminus [GO:0043679]; cell junction [GO:0030054]; endosome [GO:0005768]; Golgi apparatus [GO:0005794]; integral component of membrane [GO:0016021]; neuronal cell body [GO:0043025]; nucleus [GO:0005634]; perikaryon [GO:0043204]; plasma membrane [GO:0005886]; secretory granule [GO:0030141]; synapse [GO:0045202]; transport vesicle membrane [GO:0030658]; GTPase binding [GO:00…	axon [GO:0030424]; axon terminus [GO:0043679]; cell junction [GO:0030054]; endosome [GO:0005768]; Golgi apparatus [GO:0005794]; integral component of membrane [GO:0016021]; neuronal cell body [GO:0043025]; nucleus [GO:0005634]; perikaryon [GO:0043204]; plasma membrane [GO:0005886]; secretory granule [GO:0030141]; synapse [GO:0045202]; transport vesicle membrane [GO:0030658]	GTPase binding [GO:0051020]; spectrin binding [GO:0030507]; transcription factor binding [GO:0008134]; ubiquitin-like protein ligase binding [GO:0044389]	cytokine-mediated signaling pathway [GO:0019221]; dense core granule maturation [GO:1990502]; insulin secretion [GO:0030073]; insulin secretion involved in cellular response to glucose stimulus [GO:0035773]; luteinization [GO:0001553]; positive regulation of transcription from RNA polymerase II promoter [GO:0045944]; positive regulation of type B pancreatic cell proliferation [GO:1904692]; respon…	5798;	8024693; 14702039; 15815621; 15489334; 8144912; 8641276; 10457160; 11483505; 15596545; 16273344; 16622421; 18824546; 18178618; 20886068; 22171320; 24843546; 23234360; 25561468; 26836020; 18058037; 18048354	PTHR19134:SF2;	9606.ENSP00000295718;	MINT-1350221;	111762;	Q16849;							3.1.3.48;
89	RAB21 KIAA0118	Q9UL25	RAB21_HUMAN	Ras-related protein Rab-21	225	24.348	SUBCELLULAR LOCATION: Endoplasmic reticulum membrane {ECO:0000269|PubMed:10887961}; Lipid-anchor {ECO:0000305}. Golgi apparatus, trans-Golgi network {ECO:0000269|PubMed:19745841}. Golgi apparatus membrane {ECO:0000305}. Early endosome membrane {ECO:0000269|PubMed:16525121}. Cytoplasmic vesicle membrane {ECO:0000269|PubMed:10887961}. Cleavage furrow {ECO:0000269|PubMed:18804435}. Note=Colocalizes …	FUNCTION: Regulates integrin internalization and recycling, but does not influence the traffic of endosomally translocated receptors in general. As a result, may regulate cell adhesion and migration (By similarity). During the mitosis of adherent cells, controls the endosomal trafficking of integrins which is required for the successful completion of cytokinesis. Involved in neurite growth (By si…	SUBUNIT: Interacts with the cytoplasmic tail of integrins ITGA1, ITGA2, ITGA5, ITGA6, ITGA11 and ITGB1 (By similarity). Interacts with RABGEF1 (via VPS9 domain). Interacts with ANKRD27 (PubMed:16525121, PubMed:18477474). {ECO:0000250, ECO:0000269|PubMed:16034420, ECO:0000269|PubMed:16525121, ECO:0000269|PubMed:17450153, ECO:0000269|PubMed:18477474}.	Q9UKG1	GO:0003924; GO:0005525; GO:0005768; GO:0005789; GO:0005802; GO:0005829; GO:0005925; GO:0008089; GO:0009898; GO:0012506; GO:0015031; GO:0017157; GO:0019003; GO:0030516; GO:0030659; GO:0031901; GO:0032154; GO:0032580; GO:0048260; GO:0050775; GO:0070062; GO:0098559; GO:1904115; GO:2000643	axon cytoplasm [GO:1904115]; cleavage furrow [GO:0032154]; cytoplasmic side of early endosome membrane [GO:0098559]; cytoplasmic side of plasma membrane [GO:0009898]; cytoplasmic vesicle membrane [GO:0030659]; cytosol [GO:0005829]; early endosome membrane [GO:0031901]; endoplasmic reticulum membrane [GO:0005789]; endosome [GO:0005768]; extracellular exosome [GO:0070062]; focal adhesion [GO:000592…	axon cytoplasm [GO:1904115]; cleavage furrow [GO:0032154]; cytoplasmic side of early endosome membrane [GO:0098559]; cytoplasmic side of plasma membrane [GO:0009898]; cytoplasmic vesicle membrane [GO:0030659]; cytosol [GO:0005829]; early endosome membrane [GO:0031901]; endoplasmic reticulum membrane [GO:0005789]; endosome [GO:0005768]; extracellular exosome [GO:0070062]; focal adhesion [GO:000592…	GDP binding [GO:0019003]; GTPase activity [GO:0003924]; GTP binding [GO:0005525]	anterograde axonal transport [GO:0008089]; positive regulation of dendrite morphogenesis [GO:0050775]; positive regulation of early endosome to late endosome transport [GO:2000643]; positive regulation of receptor-mediated endocytosis [GO:0048260]; protein transport [GO:0015031]; regulation of axon extension [GO:0030516]; regulation of exocytosis [GO:0017157]	23011;	10887961; 15489334; 7788527; 15561770; 16525121; 18477474; 18804435; 19413330; 19745841; 21269460; 22814378; 25944712; 16034420; 17450153		9606.ENSP00000261263;	MINT-3081967;	116653;	Q9UL25;		DIP-29349N;			R-HSA-8873719;R-HSA-8876198;		3.6.5.2;
90	RAB5A RAB5	P20339	RAB5A_HUMAN	Ras-related protein Rab-5A	215	23.659	SUBCELLULAR LOCATION: Cell membrane {ECO:0000269|PubMed:23815289}; Lipid-anchor {ECO:0000305|PubMed:7991565}; Cytoplasmic side {ECO:0000250|UniProtKB:P18066}. Early endosome membrane {ECO:0000269|PubMed:23815289, ECO:0000269|PubMed:25869668}; Lipid-anchor {ECO:0000305|PubMed:7991565}. Melanosome {ECO:0000269|PubMed:17081065}. Cytoplasmic vesicle {ECO:0000269|PubMed:10818110}. Cell projection, ruf…	FUNCTION: The small GTPases Rab are key regulators of intracellular membrane trafficking, from the formation of transport vesicles to their fusion with membranes. Rabs cycle between an inactive GDP-bound form and an active GTP-bound form that is able to recruit to membranes different sets of downstream effectors directly responsible for vesicle formation, movement, tethering and fusion. RAB5A is …	SUBUNIT: Interacts with SGSM1 and SGSM3 (By similarity). Interacts with PIK3CB (By similarity). Interacts with GDI1; this promotes dissociation from membranes (PubMed:23815289). Interacts with EEA1 (PubMed:10491193, PubMed:20534488). Interacts with RIN1 and GAPVD1, which regulate its pathway, probably by acting as a GEF (PubMed:11703925, PubMed:16410077). Interacts with RINL. Interacts with ALS2C…	Q96Q42; Q9P2R3; Q9UKG1; Q15075; Q01968; P23727	GO:0001726; GO:0003924; GO:0005525; GO:0005737; GO:0005768; GO:0005769; GO:0005829; GO:0005886; GO:0006661; GO:0006897; GO:0006909; GO:0007596; GO:0008021; GO:0010008; GO:0015031; GO:0015629; GO:0019003; GO:0030100; GO:0030139; GO:0030424; GO:0030425; GO:0030665; GO:0030670; GO:0031901; GO:0036465; GO:0036477; GO:0039694; GO:0042470; GO:0043025; GO:0043195; GO:0043679; GO:0043687; GO:0045022; GO:…	actin cytoskeleton [GO:0015629]; axon [GO:0030424]; axon terminus [GO:0043679]; clathrin-coated vesicle membrane [GO:0030665]; cytoplasm [GO:0005737]; cytoplasmic side of early endosome membrane [GO:0098559]; cytosol [GO:0005829]; dendrite [GO:0030425]; early endosome [GO:0005769]; early endosome membrane [GO:0031901]; endocytic vesicle [GO:0030139]; endosome [GO:0005768]; endosome membrane [GO:0…	actin cytoskeleton [GO:0015629]; axon [GO:0030424]; axon terminus [GO:0043679]; clathrin-coated vesicle membrane [GO:0030665]; cytoplasm [GO:0005737]; cytoplasmic side of early endosome membrane [GO:0098559]; cytosol [GO:0005829]; dendrite [GO:0030425]; early endosome [GO:0005769]; early endosome membrane [GO:0031901]; endocytic vesicle [GO:0030139]; endosome [GO:0005768]; endosome membrane [GO:0…	GDP binding [GO:0019003]; GTPase activity [GO:0003924]; GTP binding [GO:0005525]	blood coagulation [GO:0007596]; early endosome to late endosome transport [GO:0045022]; endocytosis [GO:0006897]; membrane organization [GO:0061024]; phagocytosis [GO:0006909]; phosphatidylinositol biosynthetic process [GO:0006661]; positive regulation of exocytosis [GO:0045921]; post-translational protein modification [GO:0043687]; protein transport [GO:0015031]; receptor internalization involve…	5868;	2501306; 7991565; 14702039; 16641997; 15489334; 10491193; 10818110; 11062261; 11703925; 15388334; 14617813; 14978216; 16034420; 16410077; 17081065; 18669648; 21269460; 22431521; 22660413; 23815289; 25869668; 25944712; 12433916; 14684892; 15378032; 20534488		9606.ENSP00000273047;	MINT-209361;	111806;	P20339;	P20339;	DIP-380N;			R-HSA-1660499;R-HSA-8854214;R-HSA-8856828;R-HSA-8873719;R-HSA-8876198;R-HSA-983231;					P20339;
91	RAB9A RAB9	P51151	RAB9A_HUMAN	Ras-related protein Rab-9A	201	22.838	SUBCELLULAR LOCATION: Cell membrane {ECO:0000305}; Lipid-anchor {ECO:0000305}; Cytoplasmic side {ECO:0000305}. Endoplasmic reticulum membrane {ECO:0000305}. Golgi apparatus membrane {ECO:0000305}. Late endosome {ECO:0000269|PubMed:16176980}. Cytoplasmic vesicle, phagosome membrane {ECO:0000305}; Lipid-anchor {ECO:0000305}; Cytoplasmic side {ECO:0000305}. Cytoplasmic vesicle, phagosome {ECO:000026…	FUNCTION: Involved in the transport of proteins between the endosomes and the trans Golgi network. Involved in the recruitment of SGSM2 to melanosomes and is required for the proper trafficking of melanogenic enzymes TYR, TYRP1 and DCT/TYRP2 to melanosomes in melanocytes. {ECO:0000250|UniProtKB:P24408, ECO:0000250|UniProtKB:Q9R0M6}.	SUBUNIT: Interacts (preferentially in its GTP-bound form) with GCC2 (via its GRIP domain) (PubMed:18243103, PubMed:16885419). Interacts (GTP-bound form) with SGSM1; the GDP-bound form has much lower affinity for SGSM1 (PubMed:22637480). Interacts with SGSM2 (PubMed:21808068). The GTP-bound form but not the GDP-bound form interacts with HPS4 and BLOC-3 complex (heterodimer of HPS1 and HPS4) but do…	Q9Y2I1; Q8IWE5	GO:0003924; GO:0005525; GO:0005764; GO:0005770; GO:0005789; GO:0005829; GO:0005886; GO:0015031; GO:0019003; GO:0030133; GO:0030670; GO:0032588; GO:0032880; GO:0042147; GO:0042470; GO:0042802; GO:0045335; GO:0045921; GO:0052405; GO:0070062	cytosol [GO:0005829]; endoplasmic reticulum membrane [GO:0005789]; extracellular exosome [GO:0070062]; late endosome [GO:0005770]; lysosome [GO:0005764]; melanosome [GO:0042470]; phagocytic vesicle [GO:0045335]; phagocytic vesicle membrane [GO:0030670]; plasma membrane [GO:0005886]; trans-Golgi network membrane [GO:0032588]; transport vesicle [GO:0030133]; GDP binding [GO:0019003]; GTP binding [G…	cytosol [GO:0005829]; endoplasmic reticulum membrane [GO:0005789]; extracellular exosome [GO:0070062]; late endosome [GO:0005770]; lysosome [GO:0005764]; melanosome [GO:0042470]; phagocytic vesicle [GO:0045335]; phagocytic vesicle membrane [GO:0030670]; plasma membrane [GO:0005886]; trans-Golgi network membrane [GO:0032588]; transport vesicle [GO:0030133]	GDP binding [GO:0019003]; GTPase activity [GO:0003924]; GTP binding [GO:0005525]; identical protein binding [GO:0042802]	negative regulation by host of symbiont molecular function [GO:0052405]; positive regulation of exocytosis [GO:0045921]; protein transport [GO:0015031]; regulation of protein localization [GO:0032880]; retrograde transport, endosome to Golgi [GO:0042147]	9367;	9126495; 14702039; 15489334; 16176980; 17081983; 16885419; 18243103; 18669648; 20048159; 20068231; 21269460; 21808068; 21255211; 22637480; 22814378; 23186163; 24275569; 25944712; 15263003		9606.ENSP00000420127;		114768;	P51151;	P51151;	DIP-46409N;			R-HSA-6811440;R-HSA-8873719;R-HSA-8876198;					P51151;
92	RABGAP1L HHL KIAA0471	Q5R372	RBG1L_HUMAN	Rab GTPase-activating protein 1-like	815	92.513	SUBCELLULAR LOCATION: Cytoplasmic vesicle {ECO:0000250|UniProtKB:A6H6A9}. Early endosome {ECO:0000269|PubMed:16923123}. Golgi apparatus {ECO:0000269|PubMed:16923123}. Note=Colocalizes on endosomes partially with EEA1 (PubMed:16923123). Colocalizes and cotransports on motile vesicles with ANK2 (By similarity). {ECO:0000250|UniProtKB:A6H6A9, ECO:0000269|PubMed:16923123}.	FUNCTION: GTP-hydrolysis activating protein (GAP) for small GTPase RAB22A, converting active RAB22A-GTP to the inactive form RAB22A-GDP (PubMed:16923123). Plays a role in endocytosis and intracellular protein transport. Recruited by ANK2 to phosphatidylinositol 3-phosphate (PI3P)-positive early endosomes, where it inactivates RAB22A, and promotes polarized trafficking to the leading edge of the m…	SUBUNIT: Interacts (via Rab-GAP TBC domain) with ANK2 (via death domain). {ECO:0000269|PubMed:27718357}.	Q8TAL5; Q13465	GO:0005096; GO:0005634; GO:0005769; GO:0005794; GO:0006886; GO:0006897; GO:0007049; GO:0017137; GO:0031338; GO:0032880; GO:0090630	early endosome [GO:0005769]; Golgi apparatus [GO:0005794]; nucleus [GO:0005634]; GTPase activator activity [GO:0005096]; Rab GTPase binding [GO:0017137]; activation of GTPase activity [GO:0090630]; cell cycle [GO:0007049]; endocytosis [GO:0006897]; intracellular protein transport [GO:0006886]; regulation of protein localization [GO:0032880]; regulation of vesicle fusion [GO:0031338]	early endosome [GO:0005769]; Golgi apparatus [GO:0005794]; nucleus [GO:0005634]	GTPase activator activity [GO:0005096]; Rab GTPase binding [GO:0017137]	activation of GTPase activity [GO:0090630]; cell cycle [GO:0007049]; endocytosis [GO:0006897]; intracellular protein transport [GO:0006886]; regulation of protein localization [GO:0032880]; regulation of vesicle fusion [GO:0031338]	9910;	9455484; 14702039; 16710414; 15489334; 16533400; 12706106; 15367492; 16923123; 18669648; 19184099; 20068231; 21269460; 23186163; 27718357;	PTHR22957:SF205;	9606.ENSP00000251507;		115239;	Q5R372;
93	RABGEF1 RABEX5	Q9UJ41	RABX5_HUMAN	Rab5 GDP/GTP exchange factor (RAP1) (Rabaptin-5-associated exchange factor for Rab5) (Rabex-5)	708	79.371	SUBCELLULAR LOCATION: Cytoplasm {ECO:0000269|PubMed:12505986}. Early endosome {ECO:0000269|PubMed:12505986}. Recycling endosome {ECO:0000269|PubMed:12505986}.	FUNCTION: Rab effector protein acting as linker between gamma-adaptin, RAB4A or RAB5A. Involved in endocytic membrane fusion and membrane trafficking of recycling endosomes. Stimulates nucleotide exchange on RAB5A. Can act as a ubiquitin ligase (By similarity). {ECO:0000250, ECO:0000269|PubMed:11452015, ECO:0000269|PubMed:15339665, ECO:0000269|PubMed:9323142}.	SUBUNIT: Interacts with RGS14; the interaction is GTP-dependent (By similarity). Heterodimer with RABEP1. The heterodimer binds RAB4A and RAB5A that have been activated by GTP-binding. Interacts with RAB21, and with 100-fold lower affinity also with RAB22. Binds TSC2, GGA1, GGA2, GGA3, AP1G1 and AP1G2. Interacts with ubiquitinated EGFR. {ECO:0000250, ECO:0000269|PubMed:11452015, ECO:0000269|PubMe…	Q9UL45; Q9C0C6; Q15038; P00533; Q9Y6C2-2; Q96D09; Q9BQD3; D3DUQ6; Q96FV9; Q9C019; Q9BYV2; Q99757; P0CG47; P62990; Q96C32; Q53FD0	GO:0003677; GO:0005730; GO:0005769; GO:0005829; GO:0006612; GO:0006897; GO:0008270; GO:0017112; GO:0017137; GO:0031901; GO:0055037	cytosol [GO:0005829]; early endosome [GO:0005769]; early endosome membrane [GO:0031901]; nucleolus [GO:0005730]; recycling endosome [GO:0055037]; DNA binding [GO:0003677]; Rab GTPase binding [GO:0017137]; Rab guanyl-nucleotide exchange factor activity [GO:0017112]; zinc ion binding [GO:0008270]; endocytosis [GO:0006897]; protein targeting to membrane [GO:0006612]	cytosol [GO:0005829]; early endosome [GO:0005769]; early endosome membrane [GO:0031901]; nucleolus [GO:0005730]; recycling endosome [GO:0055037]	DNA binding [GO:0003677]; Rab GTPase binding [GO:0017137]; Rab guanyl-nucleotide exchange factor activity [GO:0017112]; zinc ion binding [GO:0008270]	endocytosis [GO:0006897]; protein targeting to membrane [GO:0006612]	27342;	11098082; 14702039; 12853948; 15489334; 9323142; 11452015; 12505986; 18088087; 18691976; 18669648; 19690332; 19608861; 20068231; 23186163; 24275569; 15339665; 16499958; 17450153			MINT-1189235;	118154;	Q9UJ41;		DIP-29348N;			R-HSA-8854214;R-HSA-8876198;					Q9UJ41;
94	RASGEF1B GPIG4	Q0VAM2	RGF1B_HUMAN	Ras-GEF domain-containing family member 1B (GPI gamma-4)	473	55.359	SUBCELLULAR LOCATION: Early endosome {ECO:0000250}. Late endosome {ECO:0000250}. Midbody {ECO:0000269|PubMed:23894443}. Note=May shuttle between early and late endosomes (By similarity). Localizes to midbody at telophase. {ECO:0000250}.	FUNCTION: Guanine nucleotide exchange factor (GEF) with specificity for RAP2A, it doesn't seems to activate other Ras family proteins (in vitro). {ECO:0000269|PubMed:19645719, ECO:0000269|PubMed:23894443}.	SUBUNIT: Interacts with Ras family proteins (By similarity). Interacts with CCDC124 during cytokinesis. {ECO:0000250, ECO:0000269|PubMed:23894443}.		GO:0005088; GO:0005769; GO:0005770; GO:0007264; GO:0030496; GO:0043547	early endosome [GO:0005769]; late endosome [GO:0005770]; midbody [GO:0030496]; Ras guanyl-nucleotide exchange factor activity [GO:0005088]; positive regulation of GTPase activity [GO:0043547]; small GTPase mediated signal transduction [GO:0007264]	early endosome [GO:0005769]; late endosome [GO:0005770]; midbody [GO:0030496]	Ras guanyl-nucleotide exchange factor activity [GO:0005088]	positive regulation of GTPase activity [GO:0043547]; small GTPase mediated signal transduction [GO:0007264]	153020;	14702039; 15815621; 15489334; 12488504; 19645719; 23894443	PTHR23113:SF197;	9606.ENSP00000264400;		127476;	Q0VAM2;										Q0VAM2;
95	RGMA RGM	Q96B86	RGMA_HUMAN	Repulsive guidance molecule A (RGM domain family member A)	450	49.347	SUBCELLULAR LOCATION: Cell membrane {ECO:0000250}; Lipid-anchor, GPI-anchor {ECO:0000250}.	FUNCTION: Member of the repulsive guidance molecule (RGM) family that performs several functions in the developing and adult nervous system. Regulates cephalic neural tube closure, inhibits neurite outgrowth and cortical neuron branching, and the formation of mature synapses. Binding to its receptor NEO1/neogenin induces activation of RHOA-ROCK1/Rho-kinase signaling pathway through UNC5B-ARHGEF12…	SUBUNIT: Interacts with NEO1, BMP2 and BMP4. {ECO:0000250}.	P12643; Q9NYB0	GO:0005783; GO:0005886; GO:0015026; GO:0030509; GO:0031225; GO:0045944; GO:0048681; GO:0070062; GO:1990459	anchored component of membrane [GO:0031225]; endoplasmic reticulum [GO:0005783]; extracellular exosome [GO:0070062]; plasma membrane [GO:0005886]; coreceptor activity [GO:0015026]; transferrin receptor binding [GO:1990459]; BMP signaling pathway [GO:0030509]; negative regulation of axon regeneration [GO:0048681]; positive regulation of transcription from RNA polymerase II promoter [GO:0045944]	anchored component of membrane [GO:0031225]; endoplasmic reticulum [GO:0005783]; extracellular exosome [GO:0070062]; plasma membrane [GO:0005886]	coreceptor activity [GO:0015026]; transferrin receptor binding [GO:1990459]	BMP signaling pathway [GO:0030509]; negative regulation of axon regeneration [GO:0048681]; positive regulation of transcription from RNA polymerase II promoter [GO:0045944]	56963;	11230166; 14702039; 16572171; 15489334; 19273616; 19458235	PTHR31428:SF4;	9606.ENSP00000452126;	MINT-1420050;	121284;	Q96B86;		DIP-61606N;			R-HSA-373752;
96	RNF103 ZFP103	O00237	RN103_HUMAN	E3 ubiquitin-protein ligase RNF103 (EC 2.3.2.27) (KF-1) (hKF-1) (RING finger protein 103) (RING-type E3 ubiquitin transferase RNF103) (Zinc finger protein 103 homolog) (Zfp-103)	685	79.405	SUBCELLULAR LOCATION: Endoplasmic reticulum membrane {ECO:0000269|PubMed:18675248}; Multi-pass membrane protein {ECO:0000269|PubMed:18675248}.	FUNCTION: Acts as an E2-dependent E3 ubiquitin-protein ligase, probably involved in the ER-associated protein degradation pathway. {ECO:0000269|PubMed:10500182, ECO:0000269|PubMed:18675248}.	SUBUNIT: Interacts with DERL1 and VCP. {ECO:0000269|PubMed:18675248}.		GO:0004842; GO:0005783; GO:0005789; GO:0007417; GO:0016021; GO:0016567; GO:0030433; GO:0044322; GO:0046872; GO:1904264; GO:1904380	endoplasmic reticulum [GO:0005783]; endoplasmic reticulum membrane [GO:0005789]; endoplasmic reticulum quality control compartment [GO:0044322]; integral component of membrane [GO:0016021]; metal ion binding [GO:0046872]; ubiquitin protein ligase activity involved in ERAD pathway [GO:1904264]; ubiquitin-protein transferase activity [GO:0004842]; central nervous system development [GO:0007417]; en…	endoplasmic reticulum [GO:0005783]; endoplasmic reticulum membrane [GO:0005789]; endoplasmic reticulum quality control compartment [GO:0044322]; integral component of membrane [GO:0016021]	metal ion binding [GO:0046872]; ubiquitin protein ligase activity involved in ERAD pathway [GO:1904264]; ubiquitin-protein transferase activity [GO:0004842]	central nervous system development [GO:0007417]; endoplasmic reticulum mannose trimming [GO:1904380]; protein ubiquitination [GO:0016567]; ubiquitin-dependent ERAD pathway [GO:0030433]	7844;	9070305; 14702039; 15815621; 15489334; 10500182; 18675248		9606.ENSP00000237455;		113601;	O00237;					R-HSA-901032;
97	RYR3 HBRR	Q15413	RYR3_HUMAN	Ryanodine receptor 3 (RYR-3) (RyR3) (Brain ryanodine receptor-calcium release channel) (Brain-type ryanodine receptor) (Type 3 ryanodine receptor)	4870	552.042	SUBCELLULAR LOCATION: Sarcoplasmic reticulum membrane {ECO:0000305}; Multi-pass membrane protein {ECO:0000305}. Membrane {ECO:0000305}; Multi-pass membrane protein {ECO:0000305}. Microsome membrane {ECO:0000250}; Multi-pass membrane protein {ECO:0000250}. Sarcoplasmic reticulum {ECO:0000250|UniProtKB:Q9TS33}. Note=The number of predicted transmembrane domains varies between orthologs, but both N-…	FUNCTION: Calcium channel that mediates the release of Ca(2+) from the sarcoplasmic reticulum into the cytoplasm in muscle and thereby plays a role in triggering muscle contraction. May regulate Ca(2+) release by other calcium channels. Calcium channel that mediates Ca(2+)-induced Ca(2+) release from the endoplasmic reticulum in non-muscle cells. Contributes to cellular calcium ion homeostasis (B…	SUBUNIT: Homotetramer. Heterotetramer with RYR2. Interacts with CALM (By similarity). Interacts with FKBP1A. Interacts with SELENON (By similarity). {ECO:0000250|UniProtKB:Q9TS33, ECO:0000269|PubMed:22100703}.		GO:0005219; GO:0005319; GO:0005509; GO:0005516; GO:0005886; GO:0006816; GO:0015278; GO:0016021; GO:0016529; GO:0033017; GO:0034220; GO:0048471; GO:0048763; GO:0051289; GO:0051481; GO:0070588; GO:0071277; GO:0071286; GO:0071313; GO:0071318; GO:1903779	integral component of membrane [GO:0016021]; perinuclear region of cytoplasm [GO:0048471]; plasma membrane [GO:0005886]; sarcoplasmic reticulum [GO:0016529]; sarcoplasmic reticulum membrane [GO:0033017]; calcium ion binding [GO:0005509]; calcium-induced calcium release activity [GO:0048763]; calcium-release channel activity [GO:0015278]; calmodulin binding [GO:0005516]; lipid transporter activity…	integral component of membrane [GO:0016021]; perinuclear region of cytoplasm [GO:0048471]; plasma membrane [GO:0005886]; sarcoplasmic reticulum [GO:0016529]; sarcoplasmic reticulum membrane [GO:0033017]	calcium-induced calcium release activity [GO:0048763]; calcium ion binding [GO:0005509]; calcium-release channel activity [GO:0015278]; calmodulin binding [GO:0005516]; lipid transporter activity [GO:0005319]; ryanodine-sensitive calcium-release channel activity [GO:0005219]	calcium ion transmembrane transport [GO:0070588]; calcium ion transport [GO:0006816]; cellular response to ATP [GO:0071318]; cellular response to caffeine [GO:0071313]; cellular response to calcium ion [GO:0071277]; cellular response to magnesium ion [GO:0071286]; ion transmembrane transport [GO:0034220]; negative regulation of cytosolic calcium ion concentration [GO:0051481]; protein homotetrame…	6263;	9395096; 9515741; 16572171; 9607712; 7523185; 8276408; 7556644; 12354756; 22100703; 22705209	PTHR13715;	9606.ENSP00000373884;		112175;	Q15413;					R-HSA-2672351;R-HSA-5578775;
98	SCYL2 CVAK104 KIAA1360	Q6P3W7	SCYL2_HUMAN	SCY1-like protein 2 (Coated vesicle-associated kinase of 104 kDa)		929	103,709	SUBCELLULAR LOCATION: Cytoplasm, perinuclear region. Cytoplasmic vesicle, clathrin-coated vesicle. Golgi apparatus, trans-Golgi network membrane. Endosome membrane. Note=According to PubMed:15809293, plasma membrane-associated in clathrin-coated vesicles. According to PubMed:16914521, colocalizes to the trans-Golgi network (TGN) and to endosomal membranes with clathrin, transferrin and plasma mem…	FUNCTION: Component of AP2-containing clathrin coated structures at the plasma membrane or of endocytic coated vesicles. According to PubMed:15809293, probable serine/threonine-protein kinase that phosphorylates, in vitro, the beta2-subunit of the plasma membrane adapter complex AP2 and other proteins in presence of poly-L-lysine. According to PubMed:16914521, has no detectable kinase activity in…	SUBUNIT: Interacts with clathrin and AP2B1; the interaction mediates the association with the AP-2 complex. {ECO:0000269|PubMed:15809293, ECO:0000269|PubMed:16903783, ECO:0000269|PubMed:16914521}.	O14640; Q13467	GO:0002092; GO:0004672; GO:0005102; GO:0005524; GO:0005794; GO:0008333; GO:0010008; GO:0030136; GO:0048471; GO:0090090; GO:2000286; GO:2000370	clathrin-coated vesicle [GO:0030136]; endosome membrane [GO:0010008]; Golgi apparatus [GO:0005794]; perinuclear region of cytoplasm [GO:0048471]; ATP binding [GO:0005524]; protein kinase activity [GO:0004672]; receptor binding [GO:0005102]; endosome to lysosome transport [GO:0008333]; negative regulation of canonical Wnt signaling pathway [GO:0090090]; positive regulation of clathrin-dependent en…	clathrin-coated vesicle [GO:0030136]; endosome membrane [GO:0010008]; Golgi apparatus [GO:0005794]; perinuclear region of cytoplasm [GO:0048471]	ATP binding [GO:0005524]; protein kinase activity [GO:0004672]; receptor binding [GO:0005102]	endosome to lysosome transport [GO:0008333]; negative regulation of canonical Wnt signaling pathway [GO:0090090]; positive regulation of clathrin-dependent endocytosis [GO:2000370]; positive regulation of receptor internalization [GO:0002092]; receptor internalization involved in canonical Wnt signaling pathway [GO:2000286]	55681;	14702039; 15489334; 10718198; 15809293; 16914521; 16903783; 18669648; 21269460; 23186163; 17344846		9606.ENSP00000354061;	MINT-1181355;	120810;	Q6P3W7;	Q6P3W7;								Q6P3W7;
99	SH3RF1 KIAA1494 POSH RNF142 SH3MD2	Q7Z6J0	SH3R1_HUMAN	E3 ubiquitin-protein ligase SH3RF1 (EC 2.3.2.27) (Plenty of SH3s) (Protein POSH) (RING finger protein 142) (RING-type E3 ubiquitin transferase SH3RF1) (SH3 domain-containing RING finger protein 1) (SH3 multiple domains protein 2)		888	93,129	SUBCELLULAR LOCATION: Cytoplasm, perinuclear region {ECO:0000250}. Cell projection, lamellipodium. Cytoplasm. Golgi apparatus, trans-Golgi network. Note=Colocalizes, with AKT2, in lamellipodia (By similarity). Colocalizes, with HERP1, in trans-Golgi network. {ECO:0000250}.	FUNCTION: Acts as a scaffold protein, contributes to Rac-induced signal transduction such as JNKs (MAPK8 and MAPK9) activation and induces apoptosis. Within a signaling complex, it probably recruits protein kinases such as MAP3K10 or MAP3K11 which are in turn activated leading to the sequential activation of MAP2K4, MAP2K7 and JNKs (MAPK8 and MAPK9) (By similarity). May be involved in targeting o…	SUBUNIT: Interacts with Rac; in a GTP-dependent manner (By similarity). Interacts with MAP3K10 and MAP3K11. Interacts with MAPK8IP; this interaction leads to the PJAC complex (POSH-JIP or SH3RF1/MAPK8IP apoptotic complex) with a 1:1 ratio. Interacts with SIAH1. Interacts with HERP1. Probably part of a signaling complex that may contain SH3RF1, MAPK8IP, DLK1, MAP2K4, MAP2K7, MAPK8, MAPK9, AKT1 and…	P63000; O43255	GO:0005794; GO:0005829; GO:0006915; GO:0016567; GO:0016740; GO:0030027; GO:0043066; GO:0043154; GO:0046328; GO:0046872; GO:0048471; GO:2001237	cytosol [GO:0005829]; Golgi apparatus [GO:0005794]; lamellipodium [GO:0030027]; perinuclear region of cytoplasm [GO:0048471]; metal ion binding [GO:0046872]; transferase activity [GO:0016740]; apoptotic process [GO:0006915]; negative regulation of apoptotic process [GO:0043066]; negative regulation of cysteine-type endopeptidase activity involved in apoptotic process [GO:0043154]; negative regula…	cytosol [GO:0005829]; Golgi apparatus [GO:0005794]; lamellipodium [GO:0030027]; perinuclear region of cytoplasm [GO:0048471]	metal ion binding [GO:0046872]; transferase activity [GO:0016740]	apoptotic process [GO:0006915]; negative regulation of apoptotic process [GO:0043066]; negative regulation of cysteine-type endopeptidase activity involved in apoptotic process [GO:0043154]; negative regulation of extrinsic apoptotic signaling pathway [GO:2001237]; protein ubiquitination [GO:0016567]; regulation of JNK cascade [GO:0046328]	57630;	15489334; 14702039; 10819331; 12514131; 14504284; 15659549; 16230351; 16571722; 17535800; 17420289; 19710010; 20068231; 23186163; 24275569	PTHR44208:SF2;	9606.ENSP00000284637;	MINT-2792302;	121673;	Q7Z6J0;	Q7Z6J0;	DIP-31636N;	Q7Z6J0;		R-HSA-983168;				Q7Z6J0;	Q7Z6J0;
100	SLC30A1 ZNT1	Q9Y6M5	ZNT1_HUMAN	Zinc transporter 1 (ZnT-1) (Solute carrier family 30 member 1)		507	55,300	SUBCELLULAR LOCATION: Cell membrane {ECO:0000305}; Multi-pass membrane protein {ECO:0000305}.	FUNCTION: May be involved in zinc transport out of the cell.	SUBUNIT: Multimer. {ECO:0000305}.	Q9BRI3	GO:0001701; GO:0005385; GO:0005737; GO:0005783; GO:0005794; GO:0005886; GO:0006829; GO:0006874; GO:0006882; GO:0010043; GO:0016021; GO:0019855; GO:0030315; GO:0031965; GO:0046929; GO:0061088; GO:0070509; GO:0070574; GO:0071584; GO:0071585; GO:0090281	cytoplasm [GO:0005737]; endoplasmic reticulum [GO:0005783]; Golgi apparatus [GO:0005794]; integral component of membrane [GO:0016021]; nuclear membrane [GO:0031965]; plasma membrane [GO:0005886]; T-tubule [GO:0030315]; calcium channel inhibitor activity [GO:0019855]; zinc ion transmembrane transporter activity [GO:0005385]; cadmium ion transmembrane transport [GO:0070574]; calcium ion import [GO:…	cytoplasm [GO:0005737]; endoplasmic reticulum [GO:0005783]; Golgi apparatus [GO:0005794]; integral component of membrane [GO:0016021]; nuclear membrane [GO:0031965]; plasma membrane [GO:0005886]; T-tubule [GO:0030315]	calcium channel inhibitor activity [GO:0019855]; zinc ion transmembrane transporter activity [GO:0005385]	cadmium ion transmembrane transport [GO:0070574]; calcium ion import [GO:0070509]; cellular calcium ion homeostasis [GO:0006874]; cellular zinc ion homeostasis [GO:0006882]; detoxification of cadmium ion [GO:0071585]; in utero embryonic development [GO:0001701]; negative regulation of calcium ion import [GO:0090281]; negative regulation of neurotransmitter secretion [GO:0046929]; negative regulat…	7779;	15489334; 17081983; 18669648; 21406692; 23186163		9606.ENSP00000355968;		113560;	Q9Y6M5;					R-HSA-435368;
101	SLC35G2 TMEM22	Q8TBE7	S35G2_HUMAN	Solute carrier family 35 member G2 (Transmembrane protein 22)		412	46,422	SUBCELLULAR LOCATION: Cell membrane {ECO:0000269|PubMed:19148500}; Multi-pass membrane protein {ECO:0000255}.	FUNCTION: May play a role in cell proliferation. {ECO:0000305|PubMed:19148500}.	SUBUNIT: Interacts with RAB37. {ECO:0000269|PubMed:19148500}.		GO:0005794; GO:0005886; GO:0005887	Golgi apparatus [GO:0005794]; integral component of plasma membrane [GO:0005887]; plasma membrane [GO:0005886]	Golgi apparatus [GO:0005794]; integral component of plasma membrane [GO:0005887]; plasma membrane [GO:0005886]			80723;	11230166; 14702039; 16641997; 15489334; 17081983; 18691976; 19148500; 23186163			MINT-1392191;	123273;	Q8TBE7;
102	SLC9A1 APNH1 NHE1	P19634	SL9A1_HUMAN	Sodium/hydrogen exchanger 1 (APNH) (Na(+)/H(+) antiporter, amiloride-sensitive) (Na(+)/H(+) exchanger 1) (NHE-1) (Solute carrier family 9 member 1)	815	90.763	SUBCELLULAR LOCATION: Membrane; Multi-pass membrane protein. Endoplasmic reticulum membrane {ECO:0000250}; Multi-pass membrane protein {ECO:0000250}. Cell membrane; Multi-pass membrane protein. Note=Colocalizes with CHP1 at the reticulum endoplasmic (By similarity). Colocalizes with CHP1 and CHP2 at the plasma membrane. {ECO:0000250}.	FUNCTION: Involved in pH regulation to eliminate acids generated by active metabolism or to counter adverse environmental conditions. Major proton extruding system driven by the inward sodium ion chemical gradient. Plays an important role in signal transduction. {ECO:0000269|PubMed:11350981, ECO:0000269|PubMed:15035633, ECO:0000269|PubMed:8901634}.	SUBUNIT: Oligomer (By similarity). Interacts with calmodulin and TESC. Interacts (via the juxtamembrane region of the cytoplasmic C-terminal domain) with CHP1; the interaction occurs at the plasma membrane in a calcium-dependent manner. Interacts with CHP2; the interaction occurs in a calcium-dependent manner. {ECO:0000250, ECO:0000269|PubMed:11350981, ECO:0000269|PubMed:11696366, ECO:0000269|Pub…		GO:0005516; GO:0005546; GO:0005654; GO:0005737; GO:0005739; GO:0005783; GO:0005789; GO:0005886; GO:0005887; GO:0005925; GO:0006811; GO:0006883; GO:0006885; GO:0009986; GO:0010447; GO:0010613; GO:0010882; GO:0014704; GO:0015299; GO:0015385; GO:0015386; GO:0016021; GO:0016323; GO:0016324; GO:0016477; GO:0030011; GO:0030027; GO:0030214; GO:0030307; GO:0030315; GO:0030346; GO:0030674; GO:0032869; GO:…	apical plasma membrane [GO:0016324]; basolateral plasma membrane [GO:0016323]; cation-transporting ATPase complex [GO:0090533]; cell surface [GO:0009986]; cytoplasm [GO:0005737]; endoplasmic reticulum [GO:0005783]; endoplasmic reticulum membrane [GO:0005789]; extracellular exosome [GO:0070062]; focal adhesion [GO:0005925]; integral component of membrane [GO:0016021]; integral component of plasma …	apical plasma membrane [GO:0016324]; basolateral plasma membrane [GO:0016323]; cation-transporting ATPase complex [GO:0090533]; cell surface [GO:0009986]; cytoplasm [GO:0005737]; endoplasmic reticulum [GO:0005783]; endoplasmic reticulum membrane [GO:0005789]; extracellular exosome [GO:0070062]; focal adhesion [GO:0005925]; integral component of membrane [GO:0016021]; integral component of plasma …	calcium-dependent protein binding [GO:0048306]; calmodulin binding [GO:0005516]; phosphatidylinositol-4,5-bisphosphate binding [GO:0005546]; potassium:proton antiporter activity [GO:0015386]; protein binding, bridging [GO:0030674]; protein complex scaffold activity [GO:0032947]; protein phosphatase 2B binding [GO:0030346]; sodium:proton antiporter activity [GO:0015385]; sodium:proton antiporter a…	cardiac muscle cell contraction [GO:0086003]; cardiac muscle cell differentiation [GO:0055007]; cell migration [GO:0016477]; cellular response to acidic pH [GO:0071468]; cellular response to antibiotic [GO:0071236]; cellular response to cold [GO:0070417]; cellular response to electrical stimulus [GO:0071257]; cellular response to epinephrine stimulus [GO:0071872]; cellular response to hypoxia [GO…	6548;	2536298; 2154036; 1712287; 8283968; 10913675; 16710414; 15489334; 8068684; 8967452; 8901634; 9688597; 10713111; 11696366; 11350981; 12226101; 12809501; 15035633; 14680478; 17525332; 18088087; 18669648; 19690332; 20068231; 21392185; 21406692; 23186163; 24275569; 25205112; 15677483; 16511206; 16710297; 17050540	PTHR10110;PTHR10110:SF59;	9606.ENSP00000263980;	MINT-194742;	112438;	P19634;					R-HSA-2160916;R-HSA-425986;				P19634;	P19634;
103	SLC9A8 KIAA0939 NHE8	Q9Y2E8	SL9A8_HUMAN	Sodium/hydrogen exchanger 8 (Na(+)/H(+) exchanger 8) (NHE-8) (Solute carrier family 9 member 8)		581	65,422	SUBCELLULAR LOCATION: Golgi apparatus membrane {ECO:0000269|PubMed:15522866}; Multi-pass membrane protein {ECO:0000269|PubMed:15522866}.	FUNCTION: Involved in pH regulation to eliminate acids generated by active metabolism or to counter adverse environmental conditions. Major proton extruding system driven by the inward sodium ion chemical gradient. Plays an important role in signal transduction. {ECO:0000269|PubMed:15522866}.			GO:0000139; GO:0005794; GO:0006811; GO:0015385; GO:0015386; GO:0016021; GO:0051453; GO:0071805	Golgi apparatus [GO:0005794]; Golgi membrane [GO:0000139]; integral component of membrane [GO:0016021]; potassium:proton antiporter activity [GO:0015386]; sodium:proton antiporter activity [GO:0015385]; ion transport [GO:0006811]; potassium ion transmembrane transport [GO:0071805]; regulation of intracellular pH [GO:0051453]	Golgi apparatus [GO:0005794]; Golgi membrane [GO:0000139]; integral component of membrane [GO:0016021]	potassium:proton antiporter activity [GO:0015386]; sodium:proton antiporter activity [GO:0015385]	ion transport [GO:0006811]; potassium ion transmembrane transport [GO:0071805]; regulation of intracellular pH [GO:0051453]	23315;	10231032; 12168954; 14702039; 17974005; 11780052; 15489334; 15522866; 20068231	PTHR10110;PTHR10110:SF88;	9606.ENSP00000354966;		116906;	Q9Y2E8;					R-HSA-425986;
104	SLMAP KIAA1601 SLAP UNQ1847/PRO3577	Q14BN4	SLMAP_HUMAN	Sarcolemmal membrane-associated protein (Sarcolemmal-associated protein)	828	95.198	SUBCELLULAR LOCATION: Cell membrane, sarcolemma {ECO:0000250}; Single-pass type IV membrane protein {ECO:0000250}. Cytoplasm, cytoskeleton, microtubule organizing center, centrosome {ECO:0000250}. Note=Membrane-associated. Distributed in the transverse tubules and near the junctional sarcoplasmic reticulum. Detected along the Z- and M-lines in cardiomyocytes. Centrosome. Localizes to the centroso…	FUNCTION: May play a role during myoblast fusion. {ECO:0000250}.	SUBUNIT: Homodimer. Interacts with myosin (By similarity). {ECO:0000250}.	Q96CV9; Q13188; Q13043	GO:0005790; GO:0005815; GO:0005887; GO:0006936; GO:0042383; GO:0072659; GO:1900825; GO:1902305; GO:1905150	integral component of plasma membrane [GO:0005887]; microtubule organizing center [GO:0005815]; sarcolemma [GO:0042383]; smooth endoplasmic reticulum [GO:0005790]; muscle contraction [GO:0006936]; protein localization to plasma membrane [GO:0072659]; regulation of membrane depolarization during cardiac muscle cell action potential [GO:1900825]; regulation of sodium ion transmembrane transport [GO…	integral component of plasma membrane [GO:0005887]; microtubule organizing center [GO:0005815]; sarcolemma [GO:0042383]; smooth endoplasmic reticulum [GO:0005790]		muscle contraction [GO:0006936]; protein localization to plasma membrane [GO:0072659]; regulation of membrane depolarization during cardiac muscle cell action potential [GO:1900825]; regulation of sodium ion transmembrane transport [GO:1902305]; regulation of voltage-gated sodium channel activity [GO:1905150]	7871;	10986292; 11042152; 12975309; 14702039; 17974005; 15489334; 10997877; 20068231; 21406692; 23186163; 25944712	PTHR15715:SF22;	9606.ENSP00000295951;	MINT-7006290;	113620;	Q14BN4;
105	SLPI WAP4 WFDC4	P03973	SLPI_HUMAN	Antileukoproteinase (ALP) (BLPI) (HUSI-1) (Mucus proteinase inhibitor) (MPI) (Protease inhibitor WAP4) (Secretory leukocyte protease inhibitor) (Seminal proteinase inhibitor) (WAP four-disulfide core domain protein 4)		132	14,326	SUBCELLULAR LOCATION: Secreted {ECO:0000269|PubMed:2039600, ECO:0000269|PubMed:24352879, ECO:0000269|PubMed:3462719, ECO:0000269|PubMed:3485543}.	FUNCTION: Acid-stable proteinase inhibitor with strong affinities for trypsin, chymotrypsin, elastase, and cathepsin G (PubMed:3533531, PubMed:3462719, PubMed:2039600, PubMed:2110563, PubMed:10702419, PubMed:24121345). Modulates the inflammatory and immune responses after bacterial infection, and after infection by the intracellular parasite L.major. Down-regulates responses to bacterial lipopoly…		Q8IZU0; O43765	GO:0003677; GO:0003729; GO:0004866; GO:0004867; GO:0005576; GO:0005615; GO:0005794; GO:0006955; GO:0019731; GO:0019899; GO:0032091; GO:0032496; GO:0035580; GO:0035821; GO:0043312; GO:0045071; GO:0045087; GO:0070062	extracellular exosome [GO:0070062]; extracellular region [GO:0005576]; extracellular space [GO:0005615]; Golgi apparatus [GO:0005794]; specific granule lumen [GO:0035580]; DNA binding [GO:0003677]; endopeptidase inhibitor activity [GO:0004866]; enzyme binding [GO:0019899]; mRNA binding [GO:0003729]; serine-type endopeptidase inhibitor activity [GO:0004867]; antibacterial humoral response [GO:0019…	extracellular exosome [GO:0070062]; extracellular region [GO:0005576]; extracellular space [GO:0005615]; Golgi apparatus [GO:0005794]; specific granule lumen [GO:0035580]	DNA binding [GO:0003677]; endopeptidase inhibitor activity [GO:0004866]; enzyme binding [GO:0019899]; mRNA binding [GO:0003729]; serine-type endopeptidase inhibitor activity [GO:0004867]	antibacterial humoral response [GO:0019731]; immune response [GO:0006955]; innate immune response [GO:0045087]; modification of morphology or physiology of other organism [GO:0035821]; negative regulation of protein binding [GO:0032091]; negative regulation of viral genome replication [GO:0045071]; neutrophil degranulation [GO:0043312]; response to lipopolysaccharide [GO:0032496]	6590;	3533531; 3640338; 14702039; 11780052; 15489334; 3485543; 3462719; 2039600; 25946035; 2110563; 10702419; 24352879; 3366116; 18421166; 24121345		9606.ENSP00000342082;		112475;	P03973;					R-HSA-6798695;
106	SMPD1 ASM	P17405	ASM_HUMAN	Sphingomyelin phosphodiesterase (EC 3.1.4.12) (Acid sphingomyelinase) (aSMase)	629	69.752	SUBCELLULAR LOCATION: Lysosome {ECO:0000269|PubMed:18815062, ECO:0000269|PubMed:27659707}. Secreted {ECO:0000269|PubMed:25920558, ECO:0000269|PubMed:27659707, ECO:0000269|PubMed:8702487}.	FUNCTION: Converts sphingomyelin to ceramide (PubMed:1840600, PubMed:18815062, PubMed:27659707, PubMed:25920558). Also has phospholipase C activities toward 1,2-diacylglycerolphosphocholine and 1,2-diacylglycerolphosphoglycerol. {ECO:0000269|PubMed:1840600, ECO:0000269|PubMed:18815062, ECO:0000269|PubMed:25920558, ECO:0000269|PubMed:27659707, ECO:0000305}.; FUNCTION: Isoform 2 lacks residues that…	SUBUNIT: Monomer. {ECO:0000269|PubMed:27349982}.	P55210	GO:0004767; GO:0005615; GO:0005764; GO:0005768; GO:0005886; GO:0006684; GO:0006685; GO:0006687; GO:0007165; GO:0007399; GO:0008270; GO:0016798; GO:0023021; GO:0035307; GO:0042220; GO:0042493; GO:0042599; GO:0043065; GO:0043202; GO:0043407; GO:0046513; GO:0061750; GO:0070062	endosome [GO:0005768]; extracellular exosome [GO:0070062]; extracellular space [GO:0005615]; lamellar body [GO:0042599]; lysosomal lumen [GO:0043202]; lysosome [GO:0005764]; plasma membrane [GO:0005886]; acid sphingomyelin phosphodiesterase activity [GO:0061750]; hydrolase activity, acting on glycosyl bonds [GO:0016798]; sphingomyelin phosphodiesterase activity [GO:0004767]; zinc ion binding [GO:…	endosome [GO:0005768]; extracellular exosome [GO:0070062]; extracellular space [GO:0005615]; lamellar body [GO:0042599]; lysosomal lumen [GO:0043202]; lysosome [GO:0005764]; plasma membrane [GO:0005886]	acid sphingomyelin phosphodiesterase activity [GO:0061750]; hydrolase activity, acting on glycosyl bonds [GO:0016798]; sphingomyelin phosphodiesterase activity [GO:0004767]; zinc ion binding [GO:0008270]	ceramide biosynthetic process [GO:0046513]; glycosphingolipid metabolic process [GO:0006687]; negative regulation of MAP kinase activity [GO:0043407]; nervous system development [GO:0007399]; positive regulation of apoptotic process [GO:0043065]; positive regulation of protein dephosphorylation [GO:0035307]; response to cocaine [GO:0042220]; response to drug [GO:0042493]; signal transduction [GO:…	6609;	1840600; 1292508; 1740330; 8407868; 14702039; 16554811; 2555181; 8702487; 9030779; 12631268; 18088425; 27659707; 25920558; 27349982; 27725636; 1718266; 2023926; 1885770; 1391960; 1301192; 1618760; 8051942; 8680412; 8693491; 8664904; 9266408; 12369017; 12556236; 15221801; 15241805; 16010684; 15877209; 16472269; 18815062; 19050888; 19405096; 20386867; 21621718; 22613662; 23430884; 22818240; 2325288…		9606.ENSP00000340409;	MINT-3008689;	112493;	P17405;					R-HSA-1660662;					P17405;
107	SNX16	P57768	SNX16_HUMAN	Sorting nexin-16	344	39.167	SUBCELLULAR LOCATION: Early endosome membrane; Peripheral membrane protein; Cytoplasmic side. Late endosome membrane; Peripheral membrane protein; Cytoplasmic side. Cytoplasm {ECO:0000250}. Lysosome {ECO:0000250}.	FUNCTION: May be involved in several stages of intracellular trafficking. Plays a role in protein transport from early to late endosomes. Plays a role in protein transport to the lysosome. Promotes degradation of EGFR after EGF signaling. Plays a role in intracellular transport of vesicular stomatitis virus nucleocapsids from the endosome to the cytoplasm. {ECO:0000269|PubMed:12813048, ECO:000026…	SUBUNIT: Homooligomer. Interacts with EGFR (By similarity). {ECO:0000250}.		GO:0005764; GO:0005769; GO:0005770; GO:0005829; GO:0006622; GO:0008333; GO:0031313; GO:0031901; GO:0031902; GO:0035091; GO:0042802; GO:0043231; GO:0045022	cytosol [GO:0005829]; early endosome [GO:0005769]; early endosome membrane [GO:0031901]; extrinsic component of endosome membrane [GO:0031313]; intracellular membrane-bounded organelle [GO:0043231]; late endosome [GO:0005770]; late endosome membrane [GO:0031902]; lysosome [GO:0005764]; identical protein binding [GO:0042802]; phosphatidylinositol binding [GO:0035091]; early endosome to late endoso…	cytosol [GO:0005829]; early endosome [GO:0005769]; early endosome membrane [GO:0031901]; extrinsic component of endosome membrane [GO:0031313]; intracellular membrane-bounded organelle [GO:0043231]; late endosome [GO:0005770]; late endosome membrane [GO:0031902]; lysosome [GO:0005764]	identical protein binding [GO:0042802]; phosphatidylinositol binding [GO:0035091]	early endosome to late endosome transport [GO:0045022]; endosome to lysosome transport [GO:0008333]; protein targeting to lysosome [GO:0006622]	64089;	14702039; 17974005; 16421571; 15489334; 12813048; 15951806; 18669648; 19413330; 19690332; 24275569		9606.ENSP00000322652;		122051;	P57768;
108	SNX9 SH3PX1 SH3PXD3A	Q9Y5X1	SNX9_HUMAN	Sorting nexin-9 (SH3 and PX domain-containing protein 1) (Protein SDP1) (SH3 and PX domain-containing protein 3A)	595	66.592	SUBCELLULAR LOCATION: Cytoplasmic vesicle membrane; Peripheral membrane protein; Cytoplasmic side. Cell membrane; Peripheral membrane protein; Cytoplasmic side. Cytoplasmic vesicle, clathrin-coated vesicle. Golgi apparatus, trans-Golgi network. Cell projection, ruffle. Cytoplasm. Note=Localized at sites of endocytosis at the cell membrane. Detected on newly formed macropinosomes. Transiently recr…	FUNCTION: Involved in endocytosis and intracellular vesicle trafficking, both during interphase and at the end of mitosis. Required for efficient progress through mitosis and cytokinesis. Required for normal formation of the cleavage furrow at the end of mitosis. Plays a role in endocytosis via clathrin-coated pits, but also clathrin-independent, actin-dependent fluid-phase endocytosis. Plays a r…	SUBUNIT: Homodimer, and homooligomer. Heterodimer with SNX18. Interacts with ITCH. Interacts (via SH3 domain) with TNK2, WASL and ARP3. Identified in a complex with TNK2 and clathrin heavy chains. Identified in a complex with the AP-2 complex, clathrin and DNM2. Interacts (via SH3 domain) with DNM1 and DNM2. Identified in an oligomeric complex containing DNM1 and SNX9. Interacts with ADAM9 and AD…	Itself; Q13444; Q6UW56; Q05193; P50570; B7UM88; P48023; Q96J02; Q98143; Q8WV41; Q07889; Q07890; Q17R13; P0CG48; P42768; O00401	GO:0000281; GO:0001726; GO:0005545; GO:0005737; GO:0005802; GO:0005829; GO:0005886; GO:0006886; GO:0006897; GO:0006898; GO:0016197; GO:0030136; GO:0030659; GO:0031234; GO:0031410; GO:0031625; GO:0032461; GO:0035091; GO:0036089; GO:0042802; GO:0042803; GO:0043547; GO:0045296; GO:0045860; GO:0051044; GO:0060988; GO:0061024; GO:0070062; GO:0071933; GO:0097320	clathrin-coated vesicle [GO:0030136]; cytoplasm [GO:0005737]; cytoplasmic vesicle [GO:0031410]; cytoplasmic vesicle membrane [GO:0030659]; cytosol [GO:0005829]; extracellular exosome [GO:0070062]; extrinsic component of cytoplasmic side of plasma membrane [GO:0031234]; plasma membrane [GO:0005886]; ruffle [GO:0001726]; trans-Golgi network [GO:0005802]; 1-phosphatidylinositol binding [GO:0005545];…	clathrin-coated vesicle [GO:0030136]; cytoplasm [GO:0005737]; cytoplasmic vesicle [GO:0031410]; cytoplasmic vesicle membrane [GO:0030659]; cytosol [GO:0005829]; extracellular exosome [GO:0070062]; extrinsic component of cytoplasmic side of plasma membrane [GO:0031234]; plasma membrane [GO:0005886]; ruffle [GO:0001726]; trans-Golgi network [GO:0005802]	1-phosphatidylinositol binding [GO:0005545]; Arp2/3 complex binding [GO:0071933]; cadherin binding [GO:0045296]; identical protein binding [GO:0042802]; phosphatidylinositol binding [GO:0035091]; protein homodimerization activity [GO:0042803]; ubiquitin protein ligase binding [GO:0031625]	cleavage furrow formation [GO:0036089]; endocytosis [GO:0006897]; endosomal transport [GO:0016197]; intracellular protein transport [GO:0006886]; lipid tube assembly [GO:0060988]; membrane organization [GO:0061024]; mitotic cytokinesis [GO:0000281]; plasma membrane tubulation [GO:0097320]; positive regulation of GTPase activity [GO:0043547]; positive regulation of membrane protein ectodomain prot…	51429;	11485546; 10531379; 14574404; 15489334; 11799118; 12952949; 16137687; 15703209; 16316319; 17609109; 18388313; 19807924; 19608861; 20491914; 20427313; 21048941; 21269460; 22718350; 23186163; 24275569; 17948057; 18940612; 20129922	PTHR10555:SF14;	9606.ENSP00000376024;	MINT-108846;	119535;	Q9Y5X1;		DIP-30997N;			R-HSA-432722;R-HSA-8856828;				Q9Y5X1;	Q9Y5X1;
109	SQSTM1 ORCA OSIL	Q13501	SQSTM_HUMAN	Sequestosome-1 (EBI3-associated protein of 60 kDa) (EBIAP) (p60) (Phosphotyrosine-independent ligand for the Lck SH2 domain of 62 kDa) (Ubiquitin-binding protein p62)	440	47.687	SUBCELLULAR LOCATION: Cytoplasm, cytosol {ECO:0000269|PubMed:20168092}. Late endosome. Lysosome. Cytoplasmic vesicle, autophagosome. Nucleus. Endoplasmic reticulum. Nucleus, PML body {ECO:0000269|PubMed:20168092}. Cytoplasm, myofibril, sarcomere {ECO:0000250}. Note=In cardiac muscle, localizes to the sarcomeric band (By similarity). Commonly found in inclusion bodies containing polyubiquitinated …	FUNCTION: Autophagy receptor that interacts directly with both the cargo to become degraded and an autophagy modifier of the MAP1 LC3 family (PubMed:16286508, PubMed:20168092, PubMed:24128730, PubMed:28404643). Along with WDFY3, involved in the formation and autophagic degradation of cytoplasmic ubiquitin-containing inclusions (p62 bodies, ALIS/aggresome-like induced structures). Along with SQSTM…	SUBUNIT: Homooligomer or heterooligomer; may form homotypic arrays. Dimerization interferes with ubiquitin binding. Interacts directly with PRKCI and PRKCZ (Probable). Forms ternary complexes with PRKCZ and KCNAB2 or PRKCZ and GABBR3. Also interacts with KCNAB1, GABRR1, GABRR2 and GABRR3. Forms an NGF-induced complex with IKBKB, PRKCI and TRAF6 (By similarity). Interacts with EBI3, LCK, RASA1, PR…	Itself; P38182; O95817; Q16543; Q15038; Q2V2M9; Q2V2M9-4; O95166; Q9H0R8; P60520; P42858; Q9Y6K9; Q14145; Q9Z2X8; Q9UDY8; Q9H492; Q9GZQ8; Q9BXW4; Q14596; P04629; Q96CV9; P50542-3; P41743; Q12923; P54725; P28700; P58004; Q96B97; P84022; Q9Y4K3; P0CG48; O70405; P11473; P12504	GO:0000122; GO:0000407; GO:0000422; GO:0000423; GO:0000932; GO:0001934; GO:0002376; GO:0002931; GO:0004674; GO:0005080; GO:0005654; GO:0005737; GO:0005770; GO:0005776; GO:0005783; GO:0005829; GO:0006511; GO:0006914; GO:0006915; GO:0006950; GO:0007032; GO:0008104; GO:0008270; GO:0010821; GO:0016197; GO:0016234; GO:0016235; GO:0016236; GO:0016605; GO:0019899; GO:0019901; GO:0030154; GO:0030971; GO:…	aggresome [GO:0016235]; amphisome [GO:0044753]; autolysosome [GO:0044754]; autophagosome [GO:0005776]; cytoplasm [GO:0005737]; cytosol [GO:0005829]; endoplasmic reticulum [GO:0005783]; extracellular exosome [GO:0070062]; inclusion body [GO:0016234]; intracellular membrane-bounded organelle [GO:0043231]; late endosome [GO:0005770]; Lewy body [GO:0097413]; nucleoplasm [GO:0005654]; P-body [GO:00009…	aggresome [GO:0016235]; amphisome [GO:0044753]; autolysosome [GO:0044754]; autophagosome [GO:0005776]; cytoplasm [GO:0005737]; cytosol [GO:0005829]; endoplasmic reticulum [GO:0005783]; extracellular exosome [GO:0070062]; inclusion body [GO:0016234]; intracellular membrane-bounded organelle [GO:0043231]; late endosome [GO:0005770]; Lewy body [GO:0097413]; nucleoplasm [GO:0005654]; P-body [GO:00009…	enzyme binding [GO:0019899]; identical protein binding [GO:0042802]; ionotropic glutamate receptor binding [GO:0035255]; K63-linked polyubiquitin modification-dependent protein binding [GO:0070530]; protein homodimerization activity [GO:0042803]; protein kinase binding [GO:0019901]; protein kinase C binding [GO:0005080]; protein serine/threonine kinase activity [GO:0004674]; receptor tyrosine kin…	aggrephagy [GO:0035973]; apoptotic process [GO:0006915]; autophagy [GO:0006914]; autophagy of mitochondrion [GO:0000422]; cell differentiation [GO:0030154]; endosomal transport [GO:0016197]; endosome organization [GO:0007032]; immune system process [GO:0002376]; intracellular signal transduction [GO:0035556]; macroautophagy [GO:0016236]; mitophagy [GO:0000423]; negative regulation of apoptotic pr…	8878;	8551575; 8650207; 14702039; 15372022; 15489334; 9762895; 10362795; 8618896; 8702753; 8910285; 9566925; 10356400; 10708586; 10747026; 11244088; 11786419; 11755531; 11981755; 12471037; 12813044; 12887891; 12700667; 15158159; 15340068; 16079148; 16286508; 15953362; 15870274; 15911346; 15592455; 15802564; 17081983; 16964243; 17580304; 18691976; 18669648; 19413330; 19369195; 19690332; 20168092; 211495…		9606.ENSP00000374455;	MINT-269914;	114397;	Q13501;	Q13501;	DIP-34443N;	Q13501;		R-HSA-205043;R-HSA-209543;R-HSA-209560;R-HSA-446652;R-HSA-5205685;				Q13501;	Q13501;
110	SRCAP KIAA0309	Q6ZRS2	SRCAP_HUMAN	Helicase SRCAP (EC 3.6.4.-) (Domino homolog 2) (Snf2-related CBP activator)		3230	343,555	SUBCELLULAR LOCATION: Nucleus {ECO:0000255|PROSITE-ProRule:PRU00549, ECO:0000269|PubMed:10702287}.	FUNCTION: Catalytic component of the SRCAP complex which mediates the ATP-dependent exchange of histone H2AZ/H2B dimers for nucleosomal H2A/H2B, leading to transcriptional regulation of selected genes by chromatin remodeling. Acts as a coactivator for CREB-mediated transcription, steroid receptor-mediated transcription, and Notch-mediated transcription. {ECO:0000269|PubMed:10347196, ECO:0000269|P…	SUBUNIT: Interacts with CREBBP and EP300. May be part of a complex containing SRCAP, CREBBP, CARM1 and GRIP1. Component of the chromatin-remodeling SRCAP complex composed of at least SRCAP, DMAP1, RUVBL1, RUVBL2, ACTL6A, YEATS4, VPS72, ACTR6 and ZNHIT1. Component of a NuA4-related complex which contains EP400, TRRAP/PAF400, SRCAP, BRD8/SMAP, EPC1, DMAP1/DNMAP1, RUVBL1/TIP49, RUVBL2, actin, ACTL6A…		GO:0003677; GO:0003713; GO:0004386; GO:0004402; GO:0005524; GO:0005634; GO:0005654; GO:0005794; GO:0006351; GO:0006357; GO:0016032; GO:0016604; GO:0043234; GO:0048471	Golgi apparatus [GO:0005794]; nuclear body [GO:0016604]; nucleoplasm [GO:0005654]; nucleus [GO:0005634]; perinuclear region of cytoplasm [GO:0048471]; protein complex [GO:0043234]; ATP binding [GO:0005524]; DNA binding [GO:0003677]; helicase activity [GO:0004386]; histone acetyltransferase activity [GO:0004402]; transcription coactivator activity [GO:0003713]; regulation of transcription from RNA…	Golgi apparatus [GO:0005794]; nuclear body [GO:0016604]; nucleoplasm [GO:0005654]; nucleus [GO:0005634]; perinuclear region of cytoplasm [GO:0048471]; protein complex [GO:0043234]	ATP binding [GO:0005524]; DNA binding [GO:0003677]; helicase activity [GO:0004386]; histone acetyltransferase activity [GO:0004402]; transcription coactivator activity [GO:0003713]	regulation of transcription from RNA polymerase II promoter [GO:0006357]; transcription, DNA-templated [GO:0006351]; viral process [GO:0016032]	10847;	15616553; 14702039; 9205841; 15489334; 10347196; 10702287; 11522779; 11581372; 14500758; 14966270; 15647280; 16024792; 16634648; 17617668; 22265015; 23186163		9606.ENSP00000262518;	MINT-123408;	116058;	Q6ZRS2;	Q6ZRS2;	DIP-45191N;
111	SRGN PRG PRG1	P10124	SRGN_HUMAN	Serglycin (Hematopoietic proteoglycan core protein) (Platelet proteoglycan core protein) (P.PG) (Secretory granule proteoglycan core protein)		158	17,652	SUBCELLULAR LOCATION: Cytoplasmic granule {ECO:0000269|PubMed:11154222}. Secreted, extracellular space {ECO:0000269|PubMed:11154222, ECO:0000269|PubMed:16870619}. Golgi apparatus {ECO:0000269|PubMed:11154222, ECO:0000269|PubMed:15136585}. Note=Found in mast cell granules and in cytoplasmic granules of cytolytic T lymphocytes from where it is secreted upon cell activation (By similarity). Secreted…	FUNCTION: Plays a role in formation of mast cell secretory granules and mediates storage of various compounds in secretory vesicles. Required for storage of some proteases in both connective tissue and mucosal mast cells and for storage of granzyme B in T-lymphocytes. Plays a role in localizing neutrophil elastase in azurophil granules of neutrophils. Mediates processing of MMP2. Plays a role in …	SUBUNIT: Binds to activated CD44 and to GZMB.	P10144; O43765; Q9UMX0; Q9UMX0-2	GO:0000139; GO:0002576; GO:0005518; GO:0005576; GO:0005615; GO:0005794; GO:0008626; GO:0016485; GO:0030502; GO:0031093; GO:0031214; GO:0033364; GO:0033368; GO:0033371; GO:0033373; GO:0033382; GO:0042588; GO:0042629; GO:0050710	extracellular region [GO:0005576]; extracellular space [GO:0005615]; Golgi apparatus [GO:0005794]; Golgi membrane [GO:0000139]; mast cell granule [GO:0042629]; platelet alpha granule lumen [GO:0031093]; zymogen granule [GO:0042588]; collagen binding [GO:0005518]; biomineral tissue development [GO:0031214]; granzyme-mediated apoptotic signaling pathway [GO:0008626]; maintenance of granzyme B locat…	extracellular region [GO:0005576]; extracellular space [GO:0005615]; Golgi apparatus [GO:0005794]; Golgi membrane [GO:0000139]; mast cell granule [GO:0042629]; platelet alpha granule lumen [GO:0031093]; zymogen granule [GO:0042588]	collagen binding [GO:0005518]	biomineral tissue development [GO:0031214]; granzyme-mediated apoptotic signaling pathway [GO:0008626]; maintenance of granzyme B location in T cell secretory granule [GO:0033382]; maintenance of protease location in mast cell secretory granule [GO:0033373]; mast cell secretory granule organization [GO:0033364]; negative regulation of bone mineralization [GO:0030502]; negative regulation of cytok…	5552;	2835370; 2798108; 2180935; 1377686; 14702039; 15164054; 15489334; 3402609; 3214420; 11154222; 11911826; 12388539; 15136585; 16420477; 16870619		9606.ENSP00000242465;	MINT-1466608;	111543;	P10124;					R-HSA-114608;
112	STAMBP AMSH	O95630	STABP_HUMAN	STAM-binding protein (EC 3.4.19.-) (Associated molecule with the SH3 domain of STAM) (Endosome-associated ubiquitin isopeptidase)	424	48.077	SUBCELLULAR LOCATION: Nucleus. Membrane; Peripheral membrane protein. Cytoplasm. Early endosome.	FUNCTION: Zinc metalloprotease that specifically cleaves 'Lys-63'-linked polyubiquitin chains. Does not cleave 'Lys-48'-linked polyubiquitin chains (By similarity). Plays a role in signal transduction for cell growth and MYC induction mediated by IL-2 and GM-CSF. Potentiates BMP (bone morphogenetic protein) signaling by antagonizing the inhibitory action of SMAD6 and SMAD7. Has a key role in regu…	SUBUNIT: Interacts with STAM. Interacts with SMAD6 and SMAD7. Interacts with CHMP3; the interaction appears to relieve the autoinhibition of CHMP3. Interacts with SMURF2 and RNF11; this interaction promotes ubiquitination. {ECO:0000269|PubMed:10383417, ECO:0000269|PubMed:11483516, ECO:0000269|PubMed:14755250, ECO:0000269|PubMed:15314065, ECO:0000269|PubMed:17146056, ECO:0000269|PubMed:17261583}.	P31941; Q9HD42; Q7LBR1; Q9Y3E7; Q9Y3E7-1; Q9H444; Q9NZZ3; P62993; Q9Y3C5; O43541-2; Q92783; O75886	GO:0000281; GO:0004843; GO:0005634; GO:0005654; GO:0005769; GO:0005829; GO:0005886; GO:0007259; GO:0008237; GO:0008284; GO:0014067; GO:0016579; GO:0019904; GO:0032154; GO:0043524; GO:0046580; GO:0046872; GO:0070062	cleavage furrow [GO:0032154]; cytosol [GO:0005829]; early endosome [GO:0005769]; extracellular exosome [GO:0070062]; nucleoplasm [GO:0005654]; nucleus [GO:0005634]; plasma membrane [GO:0005886]; metal ion binding [GO:0046872]; metallopeptidase activity [GO:0008237]; protein domain specific binding [GO:0019904]; thiol-dependent ubiquitin-specific protease activity [GO:0004843]; JAK-STAT cascade [G…	cleavage furrow [GO:0032154]; cytosol [GO:0005829]; early endosome [GO:0005769]; extracellular exosome [GO:0070062]; nucleoplasm [GO:0005654]; nucleus [GO:0005634]; plasma membrane [GO:0005886]	metal ion binding [GO:0046872]; metallopeptidase activity [GO:0008237]; protein domain specific binding [GO:0019904]; thiol-dependent ubiquitin-specific protease activity [GO:0004843]	JAK-STAT cascade [GO:0007259]; mitotic cytokinesis [GO:0000281]; negative regulation of neuron apoptotic process [GO:0043524]; negative regulation of phosphatidylinositol 3-kinase signaling [GO:0014067]; negative regulation of Ras protein signal transduction [GO:0046580]; positive regulation of cell proliferation [GO:0008284]; protein deubiquitination [GO:0016579]	10617;	10383417; 15815621; 15489334; 19906316; 11483516; 12370088; 15314065; 14755250; 17146056; 17261583; 21269460; 23186163; 23542699; 24275569		9606.ENSP00000344742;	MINT-96921;	115863;	O95630;	O95630;	DIP-33062N;			R-HSA-5689901;				O95630;	O95630;
113	STC2	O76061	STC2_HUMAN	Stanniocalcin-2 (STC-2) (Stanniocalcin-related protein) (STC-related protein) (STCRP)		302	33,249	SUBCELLULAR LOCATION: Secreted {ECO:0000305}.	FUNCTION: Has an anti-hypocalcemic action on calcium and phosphate homeostasis.	SUBUNIT: Homodimer; disulfide-linked.		GO:0005179; GO:0005615; GO:0005783; GO:0005788; GO:0005794; GO:0006874; GO:0006979; GO:0007566; GO:0010629; GO:0019899; GO:0020037; GO:0030968; GO:0033280; GO:0040015; GO:0042803; GO:0043434; GO:0043687; GO:0044267; GO:0046697; GO:0046885; GO:0048471; GO:0071456; GO:2001256	endoplasmic reticulum [GO:0005783]; endoplasmic reticulum lumen [GO:0005788]; extracellular space [GO:0005615]; Golgi apparatus [GO:0005794]; perinuclear region of cytoplasm [GO:0048471]; enzyme binding [GO:0019899]; heme binding [GO:0020037]; hormone activity [GO:0005179]; protein homodimerization activity [GO:0042803]; cellular calcium ion homeostasis [GO:0006874]; cellular protein metabolic pr…	endoplasmic reticulum [GO:0005783]; endoplasmic reticulum lumen [GO:0005788]; extracellular space [GO:0005615]; Golgi apparatus [GO:0005794]; perinuclear region of cytoplasm [GO:0048471]	enzyme binding [GO:0019899]; heme binding [GO:0020037]; hormone activity [GO:0005179]; protein homodimerization activity [GO:0042803]	cellular calcium ion homeostasis [GO:0006874]; cellular protein metabolic process [GO:0044267]; cellular response to hypoxia [GO:0071456]; decidualization [GO:0046697]; embryo implantation [GO:0007566]; endoplasmic reticulum unfolded protein response [GO:0030968]; negative regulation of gene expression [GO:0010629]; negative regulation of multicellular organism growth [GO:0040015]; post-translati…	8614;	9723890; 9753616; 10022771; 10450831; 15489334; 26091039	PTHR11245;	9606.ENSP00000265087;	MINT-1428184;	114172;	O76061;					R-HSA-381426;R-HSA-8957275;
114	STK17B DRAK2	O94768	ST17B_HUMAN	Serine/threonine-protein kinase 17B (EC 2.7.11.1) (DAP kinase-related apoptosis-inducing protein kinase 2)	372	42.344	SUBCELLULAR LOCATION: Nucleus {ECO:0000269|PubMed:9786912}. Cell membrane {ECO:0000250}. Endoplasmic reticulum-Golgi intermediate compartment {ECO:0000250}. Note=Colocalizes with STK17B at the plasma membrane. {ECO:0000250}.	FUNCTION: Phosphorylates myosin light chains (By similarity). Acts as a positive regulator of apoptosis. {ECO:0000250, ECO:0000269|PubMed:9786912}.	SUBUNIT: Interacts with CHP1; the interaction induces CHP1 to translocate from the Golgi to the nucleus. {ECO:0000250}.		GO:0004672; GO:0004674; GO:0005524; GO:0005634; GO:0005793; GO:0005886; GO:0006468; GO:0006915; GO:0015629; GO:0035556; GO:0046777; GO:2000271	actin cytoskeleton [GO:0015629]; endoplasmic reticulum-Golgi intermediate compartment [GO:0005793]; nucleus [GO:0005634]; plasma membrane [GO:0005886]; ATP binding [GO:0005524]; protein kinase activity [GO:0004672]; protein serine/threonine kinase activity [GO:0004674]; apoptotic process [GO:0006915]; intracellular signal transduction [GO:0035556]; positive regulation of fibroblast apoptotic proc…	actin cytoskeleton [GO:0015629]; endoplasmic reticulum-Golgi intermediate compartment [GO:0005793]; nucleus [GO:0005634]; plasma membrane [GO:0005886]	ATP binding [GO:0005524]; protein kinase activity [GO:0004672]; protein serine/threonine kinase activity [GO:0004674]	apoptotic process [GO:0006915]; intracellular signal transduction [GO:0035556]; positive regulation of fibroblast apoptotic process [GO:2000271]; protein autophosphorylation [GO:0046777]; protein phosphorylation [GO:0006468]	9262;	9786912; 15489334; 19369195; 19690332; 17344846		9606.ENSP00000263955;		114684;	O94768;
115	STX5 STX5A	Q13190	STX5_HUMAN	Syntaxin-5		355	39,673	SUBCELLULAR LOCATION: Endoplasmic reticulum-Golgi intermediate compartment membrane {ECO:0000250|UniProtKB:Q08851}; Single-pass type IV membrane protein {ECO:0000255}. Golgi apparatus membrane {ECO:0000250|UniProtKB:Q08851}. Note=Localizes throughout the Golgi apparatus, but most abundant in the cis-most cisternae. {ECO:0000250|UniProtKB:Q08851}.	FUNCTION: Mediates endoplasmic reticulum to Golgi transport. Together with p115/USO1 and GM130/GOLGA2, involved in vesicle tethering and fusion at the cis-Golgi membrane to maintain the stacked and inter-connected structure of the Golgi apparatus. {ECO:0000250|UniProtKB:Q08851}.	SUBUNIT: Part of a ternary complex containing STX5A, NSFL1C and VCP (By similarity). Identified in a unique SNARE complex composed of the Golgi SNAREs GOSR1, GOSR2, YKT6 and VTI1A (By similarity). Interacts with COG4 (PubMed:19536132). Interacts with GM130/GOLGA2 (By similarity). Interacts (via IxM motif) with SEC24C and SEC24D; mediates STX5 packaging into COPII-coated vesicles (PubMed:18843296)…	Q8N6L0; Q9H9E3; P43360; Q9H115; Q13277; Q12846; P61764; O75410	GO:0000139; GO:0000149; GO:0005484; GO:0005789; GO:0005794; GO:0005829; GO:0006886; GO:0006888; GO:0006906; GO:0012507; GO:0016021; GO:0031201; GO:0031982; GO:0033116; GO:0034498; GO:0042147; GO:0045296; GO:0045732; GO:0047485; GO:0048208; GO:0048278; GO:0048280; GO:0090166; GO:1903358	cytosol [GO:0005829]; endoplasmic reticulum membrane [GO:0005789]; endoplasmic reticulum-Golgi intermediate compartment membrane [GO:0033116]; ER to Golgi transport vesicle membrane [GO:0012507]; Golgi apparatus [GO:0005794]; Golgi membrane [GO:0000139]; integral component of membrane [GO:0016021]; SNARE complex [GO:0031201]; vesicle [GO:0031982]; cadherin binding [GO:0045296]; protein N-terminus…	cytosol [GO:0005829]; endoplasmic reticulum-Golgi intermediate compartment membrane [GO:0033116]; endoplasmic reticulum membrane [GO:0005789]; ER to Golgi transport vesicle membrane [GO:0012507]; Golgi apparatus [GO:0005794]; Golgi membrane [GO:0000139]; integral component of membrane [GO:0016021]; SNARE complex [GO:0031201]; vesicle [GO:0031982]	cadherin binding [GO:0045296]; protein N-terminus binding [GO:0047485]; SNAP receptor activity [GO:0005484]; SNARE binding [GO:0000149]	COPII vesicle coating [GO:0048208]; early endosome to Golgi transport [GO:0034498]; ER to Golgi vesicle-mediated transport [GO:0006888]; Golgi disassembly [GO:0090166]; intracellular protein transport [GO:0006886]; positive regulation of protein catabolic process [GO:0045732]; regulation of Golgi organization [GO:1903358]; retrograde transport, endosome to Golgi [GO:0042147]; vesicle docking [GO:…	6811;	9188044; 17974005; 14702039; 16554811; 15489334; 18669648; 19536132; 21269460; 24275569; 25944712; 18843296; 16959974		9606.ENSP00000294179;	MINT-1376120;	112680;	Q13190;		DIP-56987N;			R-HSA-204005;R-HSA-5694530;R-HSA-6807878;R-HSA-6811438;
116	SYAP1 PRO3113	Q96A49	SYAP1_HUMAN	Synapse-associated protein 1		352	39,933				Q9NUX5; P10827	GO:0005654; GO:0005794; GO:0005829; GO:0070062	cytosol [GO:0005829]; extracellular exosome [GO:0070062]; Golgi apparatus [GO:0005794]; nucleoplasm [GO:0005654]	cytosol [GO:0005829]; extracellular exosome [GO:0070062]; Golgi apparatus [GO:0005794]; nucleoplasm [GO:0005654]			94056;	14702039; 17974005; 15772651; 15489334; 11483580; 17081983; 18088087; 18669648; 20068231; 21269460; 21406692; 23186163; 24275569;		9606.ENSP00000369500;		125103;	Q96A49;
117	SYNRG AP1GBP1 SYNG	Q9UMZ2	SYNRG_HUMAN	Synergin gamma (AP1 subunit gamma-binding protein 1) (Gamma-synergin)		1314	140,654	SUBCELLULAR LOCATION: Cytoplasm {ECO:0000250}. Golgi apparatus, trans-Golgi network membrane {ECO:0000250}; Peripheral membrane protein {ECO:0000250}. Note=Associates with membranes via the adapter protein complex AP-1. Colocalizes with AP1G1 (By similarity). {ECO:0000250}.	FUNCTION: May play a role in endocytosis and/or membrane trafficking at the trans-Golgi network (TGN). May act by linking the adapter protein complex AP-1 to other proteins.	SUBUNIT: Interacts with SCAMP1 via its EH-domain (By similarity). Interacts with GGA1, GGA2 and GGA3. Interacts with the AP1G1 and AP1G2 subunits of the adapter protein complexes AP-1. {ECO:0000250, ECO:0000269|PubMed:10814529, ECO:0000269|PubMed:12538641}.	Q92624	GO:0005737; GO:0005794; GO:0006886; GO:0006897; GO:0030121	AP-1 adaptor complex [GO:0030121]; cytoplasm [GO:0005737]; Golgi apparatus [GO:0005794]; endocytosis [GO:0006897]; intracellular protein transport [GO:0006886]	AP-1 adaptor complex [GO:0030121]; cytoplasm [GO:0005737]; Golgi apparatus [GO:0005794]		endocytosis [GO:0006897]; intracellular protein transport [GO:0006886]	11276;	10477754; 16625196; 15489334; 14702039; 10814529; 12538641; 18088087; 18691976; 18669648; 19413330; 19369195; 19690332; 19608861; 20068231; 21269460; 21406692; 23186163; 24275569		9606.ENSP00000343610;	MINT-126209;	116432;	Q9UMZ2;			Q9UMZ2;
118	TAF7 TAF2F TAFII55	Q15545	TAF7_HUMAN	Transcription initiation factor TFIID subunit 7 (RNA polymerase II TBP-associated factor subunit F) (Transcription initiation factor TFIID 55 kDa subunit) (TAF(II)55) (TAFII-55) (TAFII55)		349	40,259	SUBCELLULAR LOCATION: Nucleus {ECO:0000250|UniProtKB:Q9R1C0}.	FUNCTION: Functions as a component of the DNA-binding general transcription factor complex TFIID, a multimeric protein complex that plays a central role in mediating promoter responses to various activators and repressors. Present in both of the previously described TFIID species which either lack or contain TAFII30 (TFIID alpha and TFIID beta respectively). {ECO:0000269|PubMed:10438527}.	SUBUNIT: TFIID is composed of TATA binding protein (TBP) and a number of TBP-associated factors (TAFs) (PubMed:27007846, PubMed:10438527). Part of a TFIID-containing RNA polymerase II pre-initiation complex that is composed of TBP and at least GTF2A1, GTF2A2, GTF2E1, GTF2E2, GTF2F1, GTF2H2, GTF2H3, GTF2H4, GTF2H5, GTF2B, TCEA1, ERCC2, ERCC3, TAF1, TAF2, TAF3, TAF4, TAF5, TAF6, TAF7, TAF8, TAF9, T…	Q80UV9-1	GO:0000122; GO:0000296; GO:0003713; GO:0005654; GO:0005667; GO:0005669; GO:0005794; GO:0006352; GO:0006366; GO:0006367; GO:0006368; GO:0006469; GO:0008134; GO:0030520; GO:0033276; GO:0035035; GO:0035067; GO:0042809; GO:0044212; GO:0045892; GO:0045944; GO:0046966; GO:0046982; GO:0051123; GO:0060260; GO:0071339; GO:1901796	Golgi apparatus [GO:0005794]; MLL1 complex [GO:0071339]; nucleoplasm [GO:0005654]; transcription factor complex [GO:0005667]; transcription factor TFIID complex [GO:0005669]; transcription factor TFTC complex [GO:0033276]; histone acetyltransferase binding [GO:0035035]; protein heterodimerization activity [GO:0046982]; thyroid hormone receptor binding [GO:0046966]; transcription coactivator activ…	Golgi apparatus [GO:0005794]; MLL1 complex [GO:0071339]; nucleoplasm [GO:0005654]; transcription factor complex [GO:0005667]; transcription factor TFIID complex [GO:0005669]; transcription factor TFTC complex [GO:0033276]	histone acetyltransferase binding [GO:0035035]; protein heterodimerization activity [GO:0046982]; thyroid hormone receptor binding [GO:0046966]; transcription coactivator activity [GO:0003713]; transcription factor binding [GO:0008134]; transcription regulatory region DNA binding [GO:0044212]; vitamin D receptor binding [GO:0042809]	DNA-templated transcription, initiation [GO:0006352]; intracellular estrogen receptor signaling pathway [GO:0030520]; negative regulation of histone acetylation [GO:0035067]; negative regulation of protein kinase activity [GO:0006469]; negative regulation of transcription, DNA-templated [GO:0045892]; negative regulation of transcription from RNA polymerase II promoter [GO:0000122]; positive regul…	6879;	8702684; 7824954; 11340078; 14702039; 15489334; 10438527; 15960975; 17081983; 16415881; 18691976; 18669648; 19690332; 20068231; 21406692; 22711989; 24036077; 23186163; 24275569; 25412659; 27007846		9606.ENSP00000312709;	MINT-3031780;	112742;	Q15545;	Q15545;	DIP-29047N;			R-HSA-167161;R-HSA-167162;R-HSA-167172;R-HSA-674695;R-HSA-6804756;R-HSA-73776;R-HSA-73779;R-HSA-75953;R-HSA-76042;				Q15545;
119	TBC1D17	Q9HA65	TBC17_HUMAN	TBC1 domain family member 17	648	72.728	SUBCELLULAR LOCATION: Cytoplasmic vesicle, autophagosome {ECO:0000269|PubMed:24752605}.	FUNCTION: Probable GTPase-activating protein for Rab8; its transient association with Rab8 is mediated by OPTN. Inhibits Rab8-mediated endocytic trafficking, such as of transferrin receptor (TfR) and reduces Rab8 recruitnment to tubules emanating from the endocytic recycling compartment (ERC). Involved in regulation of autophagy. Mediates inhibition of autophagy caused by the OPTN variant GLC1E L…	SUBUNIT: Interacts with OPTN. {ECO:0000269|PubMed:22854040}.	Q96CV9	GO:0005096; GO:0005776; GO:0005829; GO:0006886; GO:0006914; GO:0012505; GO:0017137; GO:0031338; GO:0042147; GO:0055037; GO:0090630	autophagosome [GO:0005776]; cytosol [GO:0005829]; endomembrane system [GO:0012505]; recycling endosome [GO:0055037]; GTPase activator activity [GO:0005096]; Rab GTPase binding [GO:0017137]; activation of GTPase activity [GO:0090630]; autophagy [GO:0006914]; intracellular protein transport [GO:0006886]; regulation of vesicle fusion [GO:0031338]; retrograde transport, endosome to Golgi [GO:0042147]	autophagosome [GO:0005776]; cytosol [GO:0005829]; endomembrane system [GO:0012505]; recycling endosome [GO:0055037]	GTPase activator activity [GO:0005096]; Rab GTPase binding [GO:0017137]	activation of GTPase activity [GO:0090630]; autophagy [GO:0006914]; intracellular protein transport [GO:0006886]; regulation of vesicle fusion [GO:0031338]; retrograde transport, endosome to Golgi [GO:0042147]	79735;	19077034; 14702039; 15057824; 15489334; 20068231; 22854040; 24275569; 24752605		9606.ENSP00000221543;	MINT-1409083;	122849;	Q9HA65;					R-HSA-8854214;
120	TCN2 TC2	P20062	TCO2_HUMAN	Transcobalamin-2 (TC-2) (Transcobalamin II) (TC II) (TCII)	427	47.535	SUBCELLULAR LOCATION: Secreted {ECO:0000269|PubMed:3782074, ECO:0000269|PubMed:8443384}.	FUNCTION: Primary vitamin B12-binding and transport protein. Delivers cobalamin to cells. {ECO:0000269|PubMed:8443384}.	SUBUNIT: Interacts with CD320 (via LDL-receptor class A domains). {ECO:0000269|PubMed:27411955}.		GO:0005576; GO:0005615; GO:0005768; GO:0006824; GO:0009235; GO:0015889; GO:0031419; GO:0043202; GO:0046872; GO:0070062	endosome [GO:0005768]; extracellular exosome [GO:0070062]; extracellular region [GO:0005576]; extracellular space [GO:0005615]; lysosomal lumen [GO:0043202]; cobalamin binding [GO:0031419]; metal ion binding [GO:0046872]; cobalamin metabolic process [GO:0009235]; cobalamin transport [GO:0015889]; cobalt ion transport [GO:0006824]	endosome [GO:0005768]; extracellular exosome [GO:0070062]; extracellular region [GO:0005576]; extracellular space [GO:0005615]; lysosomal lumen [GO:0043202]	cobalamin binding [GO:0031419]; metal ion binding [GO:0046872]	cobalamin metabolic process [GO:0009235]; cobalamin transport [GO:0015889]; cobalt ion transport [GO:0006824]	6948;	1708393; 8439564; 7742531; 15461802; 10591208; 15489334; 3782074; 8443384; 16537422; 27411955; 11159542		9606.ENSP00000215838;		112808;	P20062;					R-HSA-196741;R-HSA-3359454;R-HSA-3359485;			P20062;
121	TFAP2A AP2TF TFAP2	P05549	AP2A_HUMAN	Transcription factor AP-2-alpha (AP2-alpha) (AP-2 transcription factor) (Activating enhancer-binding protein 2-alpha) (Activator protein 2) (AP-2)		437	48,062	SUBCELLULAR LOCATION: Nucleus {ECO:0000269|PubMed:12586840}.	FUNCTION: Sequence-specific DNA-binding protein that interacts with inducible viral and cellular enhancer elements to regulate transcription of selected genes. AP-2 factors bind to the consensus sequence 5'-GCCNNNGGC-3' and activate genes involved in a large spectrum of important biological functions including proper eye, face, body wall, limb and neural tube development. They also suppress a num…	SUBUNIT: Binds DNA as a dimer. Can form homodimers or heterodimers with other AP-2 family members. Interacts with WWOX. Interacts with CITED4. Interacts with UBE2I. Interacts with RALBP1 in a complex also containing EPN1 and NUMB during interphase and mitosis. Interacts with KCTD1; this interaction represses transcription activation. Interacts (via C-terminus) with CITED2 (via C-terminus); the in…	Q09472; Q9H4Y5; Q0VD86; P61244; Q13064; P06748; P63279	GO:0000122; GO:0000976; GO:0000978; GO:0000979; GO:0000981; GO:0000982; GO:0000987; GO:0001077; GO:0001078; GO:0001822; GO:0003404; GO:0003409; GO:0003682; GO:0003713; GO:0005634; GO:0005654; GO:0005794; GO:0005813; GO:0005829; GO:0006357; GO:0007605; GO:0008285; GO:0010628; GO:0010842; GO:0010944; GO:0021559; GO:0021623; GO:0030501; GO:0035115; GO:0042472; GO:0042803; GO:0043066; GO:0043231; GO:…	centrosome [GO:0005813]; cytosol [GO:0005829]; Golgi apparatus [GO:0005794]; intracellular membrane-bounded organelle [GO:0043231]; nucleoplasm [GO:0005654]; nucleus [GO:0005634]; chromatin binding [GO:0003682]; core promoter proximal region sequence-specific DNA binding [GO:0000987]; protein dimerization activity [GO:0046983]; protein homodimerization activity [GO:0042803]; RNA polymerase II cor…	centrosome [GO:0005813]; cytosol [GO:0005829]; Golgi apparatus [GO:0005794]; intracellular membrane-bounded organelle [GO:0043231]; nucleoplasm [GO:0005654]; nucleus [GO:0005634]	chromatin binding [GO:0003682]; core promoter proximal region sequence-specific DNA binding [GO:0000987]; protein dimerization activity [GO:0046983]; protein homodimerization activity [GO:0042803]; RNA polymerase II core promoter proximal region sequence-specific DNA binding [GO:0000978]; RNA polymerase II core promoter sequence-specific DNA binding [GO:0000979]; RNA polymerase II transcription f…	bone morphogenesis [GO:0060349]; cellular response to iron ion [GO:0071281]; embryonic cranial skeleton morphogenesis [GO:0048701]; embryonic forelimb morphogenesis [GO:0035115]; eyelid development in camera-type eye [GO:0061029]; inner ear morphogenesis [GO:0042472]; kidney development [GO:0001822]; negative regulation of apoptotic process [GO:0043066]; negative regulation of cell proliferation …	7020;	3063603; 8321221; 8190633; 14574404; 15489334; 1998122; 2010091; 10037142; 11694877; 11744733; 12072434; 12586840; 12775724; 15548692; 18669648; 19115315; 23186163; 23382213; 28112733; 18423521	PTHR10812;PTHR10812:SF8;	9606.ENSP00000368924;	MINT-1524309;	112878;	P05549;	P05549;				R-HSA-3232118;R-HSA-8864260;R-HSA-8866904;R-HSA-8866906;R-HSA-8866907;R-HSA-8866910;R-HSA-8866911;R-HSA-8869496;					P05549;
122	TFPI LACI TFPI1	P10646	TFPI1_HUMAN	Tissue factor pathway inhibitor (TFPI) (Extrinsic pathway inhibitor) (EPI) (Lipoprotein-associated coagulation inhibitor) (LACI)	304	35.015	SUBCELLULAR LOCATION: Isoform Alpha: Secreted.; SUBCELLULAR LOCATION: Isoform Beta: Microsome membrane {ECO:0000269|PubMed:22144186}; Lipid-anchor, GPI-anchor {ECO:0000269|PubMed:22144186}.	FUNCTION: Inhibits factor X (X(a)) directly and, in a Xa-dependent way, inhibits VIIa/tissue factor activity, presumably by forming a quaternary Xa/LACI/VIIa/TF complex. It possesses an antithrombotic action and also the ability to associate with lipoproteins in plasma.			GO:0004866; GO:0004867; GO:0005576; GO:0005615; GO:0005783; GO:0005886; GO:0007596; GO:0007598; GO:0009986; GO:0031090; GO:0031225; GO:0032355; GO:0071222; GO:0071347	anchored component of membrane [GO:0031225]; cell surface [GO:0009986]; endoplasmic reticulum [GO:0005783]; extracellular region [GO:0005576]; extracellular space [GO:0005615]; organelle membrane [GO:0031090]; plasma membrane [GO:0005886]; endopeptidase inhibitor activity [GO:0004866]; serine-type endopeptidase inhibitor activity [GO:0004867]; blood coagulation [GO:0007596]; blood coagulation, ex…	anchored component of membrane [GO:0031225]; cell surface [GO:0009986]; endoplasmic reticulum [GO:0005783]; extracellular region [GO:0005576]; extracellular space [GO:0005615]; organelle membrane [GO:0031090]; plasma membrane [GO:0005886]	endopeptidase inhibitor activity [GO:0004866]; serine-type endopeptidase inhibitor activity [GO:0004867]	blood coagulation [GO:0007596]; blood coagulation, extrinsic pathway [GO:0007598]; cellular response to interleukin-1 [GO:0071347]; cellular response to lipopolysaccharide [GO:0071222]; response to estradiol [GO:0032355]	7035;	2452157; 2781520; 1993173; 2002045; 15815621; 15489334; 19017259; 2553722; 15340161; 2927510; 8639592; 2271516; 16335952; 21269460; 22144186; 9242660; 9199408; 11772005; 10391209	PTHR10083:SF317;	9606.ENSP00000233156;		112893;		P10646;				R-HSA-140834;					P10646;
123	TJAP1 PILT TJP4	Q5JTD0	TJAP1_HUMAN	Tight junction-associated protein 1 (Protein incorporated later into tight junctions) (Tight junction protein 4)	557	61.821	SUBCELLULAR LOCATION: Golgi apparatus {ECO:0000250}. Cell junction, tight junction {ECO:0000250}. Note=Recruited to tight junctions (TJ) during late stages of maturation of the TJ complexes. Excluded from adherens junctions and desmosomes (By similarity). {ECO:0000250}.		SUBUNIT: Interacts with DLG1. {ECO:0000269|PubMed:11602598}.		GO:0005768; GO:0005802; GO:0005886; GO:0005923; GO:0007030	bicellular tight junction [GO:0005923]; endosome [GO:0005768]; plasma membrane [GO:0005886]; trans-Golgi network [GO:0005802]; Golgi organization [GO:0007030]	bicellular tight junction [GO:0005923]; endosome [GO:0005768]; plasma membrane [GO:0005886]; trans-Golgi network [GO:0005802]		Golgi organization [GO:0007030]	93643;	14702039; 17974005; 14574404; 15489334; 11602598; 16964243; 18088087; 18669648; 19413330; 19690332; 20068231; 21406692; 22814378; 23186163; 24275569	PTHR28664:SF3;	9606.ENSP00000361522;		125043;	Q5JTD0;
124	TLR6	Q9Y2C9	TLR6_HUMAN	Toll-like receptor 6 (CD antigen CD286)		796	91,880	SUBCELLULAR LOCATION: Cell membrane {ECO:0000269|PubMed:20037584}; Single-pass type I membrane protein {ECO:0000255}. Cytoplasmic vesicle, phagosome membrane {ECO:0000250|UniProtKB:Q9EPW9}; Single-pass type I membrane protein {ECO:0000255}. Membrane raft {ECO:0000269|PubMed:16880211}. Golgi apparatus {ECO:0000269|PubMed:16880211}. Note=Upon complex formation with CD36 and TLR4, internalized throu…	FUNCTION: Participates in the innate immune response to Gram-positive bacteria and fungi. Specifically recognizes diacylated and, to a lesser extent, triacylated lipopeptides (PubMed:20037584). In response to diacylated lipopeptides, forms the activation cluster TLR2:TLR6:CD14:CD36, this cluster triggers signaling from the cell surface and subsequently is targeted to the Golgi in a lipid-raft dep…	SUBUNIT: Homodimer (via cytoplasmic TIR domain) (PubMed:25088687). Heterodimer with TLR2 via their respective extracellular domains (PubMed:16880211). Binds MYD88 via their respective TIR domains (Probable). Interacts with CD36, following CD36 stimulation by oxLDL or amyloid-beta 42, and forms a heterodimer with TLR4. The trimeric complex is internalized and triggers inflammatory response. LYN ki…	O00206	GO:0001774; GO:0001775; GO:0002224; GO:0002755; GO:0004872; GO:0004888; GO:0005102; GO:0005622; GO:0005794; GO:0005886; GO:0005887; GO:0006954; GO:0006955; GO:0007165; GO:0007250; GO:0010628; GO:0030670; GO:0034136; GO:0034150; GO:0035355; GO:0035663; GO:0035666; GO:0038124; GO:0042088; GO:0042496; GO:0042742; GO:0042802; GO:0043032; GO:0043123; GO:0043235; GO:0043507; GO:0045087; GO:0045121; GO:…	Golgi apparatus [GO:0005794]; integral component of plasma membrane [GO:0005887]; intracellular [GO:0005622]; membrane raft [GO:0045121]; phagocytic vesicle membrane [GO:0030670]; plasma membrane [GO:0005886]; receptor complex [GO:0043235]; Toll-like receptor 2-Toll-like receptor 6 protein complex [GO:0035355]; identical protein binding [GO:0042802]; lipopeptide binding [GO:0071723]; protein hete…	Golgi apparatus [GO:0005794]; integral component of plasma membrane [GO:0005887]; intracellular [GO:0005622]; membrane raft [GO:0045121]; phagocytic vesicle membrane [GO:0030670]; plasma membrane [GO:0005886]; receptor complex [GO:0043235]; Toll-like receptor 2-Toll-like receptor 6 protein complex [GO:0035355]	identical protein binding [GO:0042802]; lipopeptide binding [GO:0071723]; protein heterodimerization activity [GO:0046982]; receptor activity [GO:0004872]; receptor binding [GO:0005102]; Toll-like receptor 2 binding [GO:0035663]; transmembrane signaling receptor activity [GO:0004888]	activation of NF-kappaB-inducing kinase activity [GO:0007250]; cell activation [GO:0001775]; cellular response to amyloid-beta [GO:1904646]; cellular response to diacyl bacterial lipopeptide [GO:0071726]; cellular response to oxidised low-density lipoprotein particle stimulus [GO:0140052]; defense response to bacterium [GO:0042742]; detection of diacyl bacterial lipopeptide [GO:0042496]; immune r…	10333;	10231569; 18810425; 15815621; 15489334; 11441107; 16880211; 20037584; 25088687; 21618349	PTHR24365:SF422;	9606.ENSP00000371376;		115616;	Q9Y2C9;					R-HSA-1236974;R-HSA-166058;R-HSA-168188;R-HSA-5602498;R-HSA-5603041;R-HSA-5686938;
125	TOM1	O60784	TOM1_HUMAN	Target of Myb protein 1	492	53.818	SUBCELLULAR LOCATION: Cytoplasm {ECO:0000305}. Membrane {ECO:0000305}; Peripheral membrane protein {ECO:0000305}.	FUNCTION: May be involved in intracellular trafficking. Probable association with membranes.	SUBUNIT: Interacts with ZFYVE16; interaction is required to target it to endosomes. {ECO:0000269|PubMed:14613930}.	Q8TCA0; Q6FIE9; Q9H0E2; Q9H0E2-1; O75674; Q7Z3T8	GO:0005737; GO:0005768; GO:0005769; GO:0005829; GO:0005886; GO:0006886; GO:0006897; GO:0015031; GO:0016020; GO:0016197; GO:0030276; GO:0035577; GO:0035579; GO:0043312; GO:0070062	azurophil granule membrane [GO:0035577]; cytoplasm [GO:0005737]; cytosol [GO:0005829]; early endosome [GO:0005769]; endosome [GO:0005768]; extracellular exosome [GO:0070062]; membrane [GO:0016020]; plasma membrane [GO:0005886]; specific granule membrane [GO:0035579]; clathrin binding [GO:0030276]; endocytosis [GO:0006897]; endosomal transport [GO:0016197]; intracellular protein transport [GO:0006…	azurophil granule membrane [GO:0035577]; cytoplasm [GO:0005737]; cytosol [GO:0005829]; early endosome [GO:0005769]; endosome [GO:0005768]; extracellular exosome [GO:0070062]; membrane [GO:0016020]; plasma membrane [GO:0005886]; specific granule membrane [GO:0035579]	clathrin binding [GO:0030276]	endocytosis [GO:0006897]; endosomal transport [GO:0016197]; intracellular protein transport [GO:0006886]; neutrophil degranulation [GO:0043312]; protein transport [GO:0015031]	10043;	10329004; 15461802; 14702039; 10591208; 15489334; 17081983; 18669648; 19690332; 20068231; 21269460; 21406692; 22223895; 22814378; 23186163; 24275569; 25944712; 28112733; 10985773; 14613930		9606.ENSP00000413697;	MINT-275660;	115354;	O60784;		DIP-30844N;			R-HSA-6798695;
126	TRAPPC6B	Q86SZ2	TPC6B_HUMAN	Trafficking protein particle complex subunit 6B	158	17.983	SUBCELLULAR LOCATION: Golgi apparatus, cis-Golgi network {ECO:0000250}. Endoplasmic reticulum {ECO:0000250}.	FUNCTION: May play a role in vesicular transport from endoplasmic reticulum to Golgi. {ECO:0000250}.	SUBUNIT: Part of the multisubunit TRAPP (transport protein particle) complex. Homodimer. Heterodimer with TRAPPC3. {ECO:0000269|PubMed:16025134}.	O43617	GO:0000139; GO:0005783; GO:0005801; GO:0005802; GO:0005829; GO:0006888; GO:0017112; GO:0030008; GO:0048208	cis-Golgi network [GO:0005801]; cytosol [GO:0005829]; endoplasmic reticulum [GO:0005783]; Golgi membrane [GO:0000139]; trans-Golgi network [GO:0005802]; TRAPP complex [GO:0030008]; Rab guanyl-nucleotide exchange factor activity [GO:0017112]; COPII vesicle coating [GO:0048208]; ER to Golgi vesicle-mediated transport [GO:0006888]	cis-Golgi network [GO:0005801]; cytosol [GO:0005829]; endoplasmic reticulum [GO:0005783]; Golgi membrane [GO:0000139]; trans-Golgi network [GO:0005802]; TRAPP complex [GO:0030008]	Rab guanyl-nucleotide exchange factor activity [GO:0017112]	COPII vesicle coating [GO:0048208]; ER to Golgi vesicle-mediated transport [GO:0006888]	122553;	17974005; 14702039; 15489334; 21269460; 16025134		9606.ENSP00000330289;	MINT-3035051;	125777;	Q86SZ2;	Q86SZ2;	DIP-47626N;			R-HSA-204005;R-HSA-8876198;
127	TSG101	Q99816	TS101_HUMAN	Tumor susceptibility gene 101 protein (ESCRT-I complex subunit TSG101)	390	43.944	SUBCELLULAR LOCATION: Cytoplasm {ECO:0000269|PubMed:17853893}. Early endosome membrane {ECO:0000269|PubMed:23166352}; Peripheral membrane protein {ECO:0000305|PubMed:23166352}; Cytoplasmic side {ECO:0000305|PubMed:23166352}. Late endosome membrane {ECO:0000269|PubMed:11916981, ECO:0000269|PubMed:17229889}; Peripheral membrane protein. Cytoplasm, cytoskeleton, microtubule organizing center, centro…	FUNCTION: Component of the ESCRT-I complex, a regulator of vesicular trafficking process. Binds to ubiquitinated cargo proteins and is required for the sorting of endocytic ubiquitinated cargos into multivesicular bodies (MVBs). Mediates the association between the ESCRT-0 and ESCRT-I complex. Required for completion of cytokinesis; the function requires CEP55. May be involved in cell growth and …	SUBUNIT: Component of the ESCRT-I complex (endosomal sorting complex required for transport I) which consists of TSG101, VPS28, a VPS37 protein (VPS37A to -D) and MVB12A or MVB12B in a 1:1:1:1 stoichiometry (PubMed:18005716). Interacts with VPS37A, VPS37B and VPS37C (PubMed:15218037, PubMed:15509564). Interacts with DMAP1 (PubMed:10888872). Interacts with ubiquitin (PubMed:11595185). Interacts wi…	O95429; Q9Y5K6; Q53EZ4; Q96MT8-3; Q9UER7; Q8IZU0; P04591; Q96CS2; O14964; Q99LI8; P46940; Q9BVG8; A1A4E9; P05783; Q15323; Q99732; Q8TBB1; Q6UWE0; O60291; Q9NR12; Q9H3S7; Q13464; Q8N0S2; Q86VP1; Q8N6Y0; Q9UK41; Q8NEZ2; Q8NEZ2-2; A5D8V6	GO:0000813; GO:0001558; GO:0003677; GO:0003714; GO:0005730; GO:0005737; GO:0005768; GO:0005769; GO:0005770; GO:0005771; GO:0005815; GO:0005829; GO:0005886; GO:0006513; GO:0006858; GO:0007050; GO:0007175; GO:0008285; GO:0008333; GO:0010008; GO:0015031; GO:0016197; GO:0016236; GO:0019058; GO:0030216; GO:0030374; GO:0031625; GO:0031901; GO:0031902; GO:0032403; GO:0036258; GO:0039702; GO:0042059; GO:…	cytoplasm [GO:0005737]; cytosol [GO:0005829]; early endosome [GO:0005769]; early endosome membrane [GO:0031901]; endosome [GO:0005768]; endosome membrane [GO:0010008]; ESCRT I complex [GO:0000813]; extracellular exosome [GO:0070062]; Flemming body [GO:0090543]; host cell [GO:0043657]; late endosome [GO:0005770]; late endosome membrane [GO:0031902]; microtubule organizing center [GO:0005815]; mult…	cytoplasm [GO:0005737]; cytosol [GO:0005829]; early endosome [GO:0005769]; early endosome membrane [GO:0031901]; endosome [GO:0005768]; endosome membrane [GO:0010008]; ESCRT I complex [GO:0000813]; extracellular exosome [GO:0070062]; Flemming body [GO:0090543]; host cell [GO:0043657]; late endosome [GO:0005770]; late endosome membrane [GO:0031902]; microtubule organizing center [GO:0005815]; mult…	calcium-dependent protein binding [GO:0048306]; DNA binding [GO:0003677]; ligand-dependent nuclear receptor transcription coactivator activity [GO:0030374]; protein complex binding [GO:0032403]; protein homodimerization activity [GO:0042803]; transcription corepressor activity [GO:0003714]; ubiquitin binding [GO:0043130]; ubiquitin protein ligase binding [GO:0031625]; virion binding [GO:0046790]	autophagosome maturation [GO:0097352]; cell cycle arrest [GO:0007050]; cell division [GO:0051301]; endosomal transport [GO:0016197]; endosome to lysosome transport [GO:0008333]; exosomal secretion [GO:1990182]; extracellular transport [GO:0006858]; intracellular transport of virus [GO:0075733]; keratinocyte differentiation [GO:0030216]; macroautophagy [GO:0016236]; multivesicular body assembly [G…	7251;	9019400; 9867424; 15489334; 9366528; 9242438; 9840940; 10888872; 11595185; 11427703; 11916981; 14505570; 12900394; 12559917; 14581525; 12802020; 14519844; 15256501; 15218037; 15143060; 15039775; 15509564; 15858022; 16571837; 18005716; 17853893; 17229889; 17556548; 18256029; 19413330; 19520058; 19703557; 21269460; 21757351; 21191027; 23166352; 22660413; 22315426; 22814378; 23186163; 25944712; 1200…		9606.ENSP00000251968;	MINT-234338;	113102;	Q99816;	Q99816;	DIP-31809N;	Q99816;		R-HSA-162588;R-HSA-174490;R-HSA-917729;
128	UBAP1 NAG20	Q9NZ09	UBAP1_HUMAN	Ubiquitin-associated protein 1 (UBAP-1) (Nasopharyngeal carcinoma-associated gene 20 protein)		502	55,084	SUBCELLULAR LOCATION: Cytoplasm, cytosol {ECO:0000269|PubMed:21757351}. Endosome {ECO:0000269|PubMed:21757351}. Note=Predominantly cytosolic. Recruited to endosomes as part of the ESCRT-I complex.	FUNCTION: Component of the ESCRT-I complex, a regulator of vesicular trafficking process. Binds to ubiquitinated cargo proteins and is required for the sorting of endocytic ubiquitinated cargos into multivesicular bodies (MVBs). Plays a role in the proteasomal degradation of ubiquitinated cell-surface proteins, such as EGFR and BST2. {ECO:0000269|PubMed:21757351, ECO:0000269|PubMed:22405001}.	SUBUNIT: Component of an ESCRT-I complex (endosomal sorting complex required for transport I) which consists of TSG101, VPS28, VPS37A and UBAP1 in a 1:1:1:1 stoichiometry. Can be a component of ESCRT-I complexes containing VPS37B, VPS37C and VPS37D (in vitro) (PubMed:22405001), but may have a preference for the ESCRT-I complex containing VPS37A (PubMed:21757351). Interacts with PTPN23. Interacts …	P45877	GO:0000813; GO:0005737; GO:0005794; GO:0005829; GO:0005886; GO:0010008; GO:0015031; GO:0016197; GO:0019058; GO:0043130; GO:0043162; GO:0043657; GO:0075733	cytoplasm [GO:0005737]; cytosol [GO:0005829]; endosome membrane [GO:0010008]; ESCRT I complex [GO:0000813]; Golgi apparatus [GO:0005794]; host cell [GO:0043657]; plasma membrane [GO:0005886]; ubiquitin binding [GO:0043130]; endosomal transport [GO:0016197]; intracellular transport of virus [GO:0075733]; protein transport [GO:0015031]; ubiquitin-dependent protein catabolic process via the multives…	cytoplasm [GO:0005737]; cytosol [GO:0005829]; endosome membrane [GO:0010008]; ESCRT I complex [GO:0000813]; Golgi apparatus [GO:0005794]; host cell [GO:0043657]; plasma membrane [GO:0005886]	ubiquitin binding [GO:0043130]	endosomal transport [GO:0016197]; intracellular transport of virus [GO:0075733]; protein transport [GO:0015031]; ubiquitin-dependent protein catabolic process via the multivesicular body sorting pathway [GO:0043162]; viral life cycle [GO:0019058]	51271;	11599797; 11230166; 14702039; 15164053; 15489334; 21757351; 23186163; 24275569; 22405001		9606.ENSP00000441024;	MINT-3077159;	119424;	Q9NZ09;		DIP-47291N;			R-HSA-162588;R-HSA-174490;R-HSA-917729;
129	UBE2J2 NCUBE2	Q8N2K1	UB2J2_HUMAN	Ubiquitin-conjugating enzyme E2 J2 (EC 2.3.2.23) (E2 ubiquitin-conjugating enzyme J2) (Non-canonical ubiquitin-conjugating enzyme 2) (NCUBE-2)	259	28.898	SUBCELLULAR LOCATION: Endoplasmic reticulum membrane {ECO:0000250|UniProtKB:Q9Y385}; Single-pass type IV membrane protein {ECO:0000250|UniProtKB:Q9Y385}.	FUNCTION: Catalyzes the covalent attachment of ubiquitin to other proteins. Seems to function in the selective degradation of misfolded membrane proteins from the endoplasmic reticulum (ERAD). {ECO:0000255|PROSITE-ProRule:PRU00388}.			GO:0000151; GO:0000209; GO:0005524; GO:0005783; GO:0005789; GO:0006986; GO:0016021; GO:0016567; GO:0030433; GO:0031625; GO:0061630; GO:0061631; GO:1903955	endoplasmic reticulum [GO:0005783]; endoplasmic reticulum membrane [GO:0005789]; integral component of membrane [GO:0016021]; ubiquitin ligase complex [GO:0000151]; ATP binding [GO:0005524]; ubiquitin conjugating enzyme activity [GO:0061631]; ubiquitin protein ligase activity [GO:0061630]; ubiquitin protein ligase binding [GO:0031625]; positive regulation of protein targeting to mitochondrion [GO…	endoplasmic reticulum [GO:0005783]; endoplasmic reticulum membrane [GO:0005789]; integral component of membrane [GO:0016021]; ubiquitin ligase complex [GO:0000151]	ATP binding [GO:0005524]; ubiquitin conjugating enzyme activity [GO:0061631]; ubiquitin protein ligase activity [GO:0061630]; ubiquitin protein ligase binding [GO:0031625]	positive regulation of protein targeting to mitochondrion [GO:1903955]; protein polyubiquitination [GO:0000209]; protein ubiquitination [GO:0016567]; response to unfolded protein [GO:0006986]; ubiquitin-dependent ERAD pathway [GO:0030433]	118424;	11278356; 14702039; 16710414; 15489334; 22496338				125598;	Q8N2K1;					R-HSA-8866654;R-HSA-983168;				Q8N2K1;
130	UGT1A6 GNT1 UGT1	P19224	UD16_HUMAN	UDP-glucuronosyltransferase 1-6 (UDPGT 1-6) (UGT1*6) (UGT1-06) (UGT1.6) (EC 2.4.1.17) (Phenol-metabolizing UDP-glucuronosyltransferase) (UDP-glucuronosyltransferase 1-F) (UGT-1F) (UGT1F) (UDP-glucuronosyltransferase 1A6)	532	60.751	SUBCELLULAR LOCATION: Microsome. Endoplasmic reticulum membrane {ECO:0000305}; Single-pass membrane protein {ECO:0000305}.	FUNCTION: UDPGT is of major importance in the conjugation and subsequent elimination of potentially toxic xenobiotics and endogenous compounds. This isoform has specificity for phenols. Isoform 3 lacks transferase activity but acts as a negative regulator of isoform 1 (By similarity). {ECO:0000250}.	SUBUNIT: Isoform 1 interacts with isoform 3/i2 suggesting that oligomerization is involved in negative regulation of transferase activity by isoform 3. Isoform 1 also interacts with respective i2 isoforms of UGT1A1, UGT1A3, UGT1A4, UGT1A7, UGT1A8, UGT1A9 and UGT1A10. {ECO:0000269|PubMed:20610558}.		GO:0005783; GO:0005789; GO:0006805; GO:0015020; GO:0016021; GO:0019899; GO:0042803; GO:0045922; GO:0046982; GO:0052695; GO:0052696; GO:0052697; GO:0070062; GO:1904224; GO:2001030	endoplasmic reticulum [GO:0005783]; endoplasmic reticulum membrane [GO:0005789]; extracellular exosome [GO:0070062]; integral component of membrane [GO:0016021]; enzyme binding [GO:0019899]; glucuronosyltransferase activity [GO:0015020]; protein heterodimerization activity [GO:0046982]; protein homodimerization activity [GO:0042803]; cellular glucuronidation [GO:0052695]; flavonoid glucuronidatio…	endoplasmic reticulum [GO:0005783]; endoplasmic reticulum membrane [GO:0005789]; extracellular exosome [GO:0070062]; integral component of membrane [GO:0016021]	enzyme binding [GO:0019899]; glucuronosyltransferase activity [GO:0015020]; protein heterodimerization activity [GO:0046982]; protein homodimerization activity [GO:0042803]	cellular glucuronidation [GO:0052695]; flavonoid glucuronidation [GO:0052696]; negative regulation of cellular glucuronidation [GO:2001030]; negative regulation of fatty acid metabolic process [GO:0045922]; negative regulation of glucuronosyltransferase activity [GO:1904224]; xenobiotic glucuronidation [GO:0052697]; xenobiotic metabolic process [GO:0006805]	54578;	1339448; 3141926; 11434514; 15815621; 15489334; 9466822; 18004212; 20610558; 24275569; 9429234; 15284531; 19204906		9606.ENSP00000303174;		120056;	P19224;					R-HSA-156588;		2.4.1.17;	P19224;
131	UGT1A7 GNT1 UGT1	Q9HAW7	UD17_HUMAN	UDP-glucuronosyltransferase 1-7 (UDPGT 1-7) (UGT1*7) (UGT1-07) (UGT1.7) (EC 2.4.1.17) (UDP-glucuronosyltransferase 1-G) (UGT-1G) (UGT1G) (UDP-glucuronosyltransferase 1A7)	530	59.819	SUBCELLULAR LOCATION: Microsome. Endoplasmic reticulum membrane {ECO:0000305}; Single-pass membrane protein {ECO:0000305}.	FUNCTION: UDPGT is of major importance in the conjugation and subsequent elimination of potentially toxic xenobiotics and endogenous compounds. Isoform 2 lacks transferase activity but acts as a negative regulator of isoform 1. {ECO:0000269|PubMed:23360619}.	SUBUNIT: Isoform 1 interacts with isoform 2/i2 suggesting that oligomerization is involved in negative regulation of transferase activity by isoform 2. Isoform 1 also interacts with respective i2 isoforms of UGT1A1, UGT1A3, UGT1A4, UGT1A6, UGT1A8, UGT1A9 and UGT1A10. {ECO:0000269|PubMed:20610558, ECO:0000269|PubMed:23360619}.		GO:0001972; GO:0004857; GO:0005080; GO:0005783; GO:0005789; GO:0006631; GO:0007588; GO:0008144; GO:0009804; GO:0015020; GO:0016021; GO:0017144; GO:0019899; GO:0042573; GO:0042803; GO:0045922; GO:0046982; GO:0051552; GO:0052695; GO:0052696; GO:0052697; GO:1904224; GO:2001030	endoplasmic reticulum [GO:0005783]; endoplasmic reticulum membrane [GO:0005789]; integral component of membrane [GO:0016021]; drug binding [GO:0008144]; enzyme binding [GO:0019899]; enzyme inhibitor activity [GO:0004857]; glucuronosyltransferase activity [GO:0015020]; protein heterodimerization activity [GO:0046982]; protein homodimerization activity [GO:0042803]; protein kinase C binding [GO:000…	endoplasmic reticulum [GO:0005783]; endoplasmic reticulum membrane [GO:0005789]; integral component of membrane [GO:0016021]	drug binding [GO:0008144]; enzyme binding [GO:0019899]; enzyme inhibitor activity [GO:0004857]; glucuronosyltransferase activity [GO:0015020]; protein heterodimerization activity [GO:0046982]; protein homodimerization activity [GO:0042803]; protein kinase C binding [GO:0005080]; retinoic acid binding [GO:0001972]	cellular glucuronidation [GO:0052695]; coumarin metabolic process [GO:0009804]; drug metabolic process [GO:0017144]; excretion [GO:0007588]; fatty acid metabolic process [GO:0006631]; flavone metabolic process [GO:0051552]; flavonoid glucuronidation [GO:0052696]; negative regulation of cellular glucuronidation [GO:2001030]; negative regulation of fatty acid metabolic process [GO:0045922]; negativ…	54577;	9271343; 11434514; 15815621; 18004212; 20610558; 23360619; 11037804; 19204906		9606.ENSP00000362525;		120055;	Q9HAW7;					R-HSA-156588;		2.4.1.17;	Q9HAW7;
132	USE1 USE1L MDS032	Q9NZ43	USE1_HUMAN	Vesicle transport protein USE1 (Putative MAPK-activating protein PM26) (USE1-like protein) (p31)	259	29.371	SUBCELLULAR LOCATION: Endoplasmic reticulum membrane {ECO:0000269|PubMed:15029241}; Single-pass type IV membrane protein {ECO:0000269|PubMed:15029241}.	FUNCTION: SNARE that may be involved in targeting and fusion of Golgi-derived retrograde transport vesicles with the ER. {ECO:0000269|PubMed:15272311}.	SUBUNIT: Component of a SNARE complex consisting of STX18, USE1L, BNIP1/SEC20L and SEC22B. Interacts directly with STX18. {ECO:0000269|PubMed:15029241, ECO:0000269|PubMed:15272311}.	P50222; Q9P2W9; Q12846; P14373	GO:0005783; GO:0005789; GO:0006890; GO:0007041; GO:0015031; GO:0016021; GO:0030163; GO:0032940	endoplasmic reticulum [GO:0005783]; endoplasmic reticulum membrane [GO:0005789]; integral component of membrane [GO:0016021]; lysosomal transport [GO:0007041]; protein catabolic process [GO:0030163]; protein transport [GO:0015031]; retrograde vesicle-mediated transport, Golgi to ER [GO:0006890]; secretion by cell [GO:0032940]	endoplasmic reticulum [GO:0005783]; endoplasmic reticulum membrane [GO:0005789]; integral component of membrane [GO:0016021]		lysosomal transport [GO:0007041]; protein catabolic process [GO:0030163]; protein transport [GO:0015031]; retrograde vesicle-mediated transport, Golgi to ER [GO:0006890]; secretion by cell [GO:0032940]	55850;	12761501; 14702039; 15057824; 15489334; 15029241; 15272311; 21269460; 25944712	PTHR13050;	9606.ENSP00000263897;	MINT-1463844;	120952;	Q9NZ43;					R-HSA-6811434;
133	UVRAG	Q9P2Y5	UVRAG_HUMAN	UV radiation resistance-associated gene protein (p63)	699	78.151	SUBCELLULAR LOCATION: Late endosome {ECO:0000269|PubMed:18843052}. Lysosome {ECO:0000269|PubMed:18843052}. Early endosome {ECO:0000269|PubMed:18552835, ECO:0000269|PubMed:18843052}. Endoplasmic reticulum {ECO:0000269|PubMed:24056303}. Midbody {ECO:0000269|PubMed:20643123}. Chromosome, centromere {ECO:0000269|PubMed:22542840}. Note=Colocalizes with RAB9-positive compartments involved in retrograde…	FUNCTION: Versatile protein that is involved in regulation of different cellular pathways implicated in membrane trafficking. Involved in regulation of the COPI-dependent retrograde transport from Golgi and the endoplasmic reticulum by associating with the NRZ complex; the function is dependent on its binding to phosphatidylinositol 3-phosphate (PtdIns(3)P) (PubMed:24056303). During autophagy act…	SUBUNIT: Component of the PI3K (PI3KC3/PI3K-III/class III phosphatidylinositol 3-kinase) complex II (PI3KC3-C2) in which the core composed of the catalytic subunit PIK3C3, the regulatory subunit PIK3R4 and BECN1 is associated with UVRAG; in the complex interacts directly with BECN1. PI3KC3-C2 can associate with further regulatory subunits such as RUBCN and probably SH3GLB1/Bif-1 (PubMed:16799551,…	Q07812; Q14457; Q8NEB9; Q6NUQ1; Q92622; Q9Y371; Q9QUM4; Q96AX1	GO:0000149; GO:0000775; GO:0005737; GO:0005764; GO:0005769; GO:0005770; GO:0005783; GO:0005813; GO:0006281; GO:0006890; GO:0006914; GO:0007051; GO:0007059; GO:0007098; GO:0017124; GO:0030496; GO:0032465; GO:0032801; GO:0035493; GO:0043234; GO:0045335; GO:0046718; GO:0051684; GO:0060627; GO:0071900; GO:0071985; GO:0097680; GO:1901098	centrosome [GO:0005813]; chromosome, centromeric region [GO:0000775]; cytoplasm [GO:0005737]; early endosome [GO:0005769]; endoplasmic reticulum [GO:0005783]; late endosome [GO:0005770]; lysosome [GO:0005764]; midbody [GO:0030496]; phagocytic vesicle [GO:0045335]; protein complex [GO:0043234]; SH3 domain binding [GO:0017124]; SNARE binding [GO:0000149]; autophagy [GO:0006914]; centrosome cycle [G…	centrosome [GO:0005813]; chromosome, centromeric region [GO:0000775]; cytoplasm [GO:0005737]; early endosome [GO:0005769]; endoplasmic reticulum [GO:0005783]; late endosome [GO:0005770]; lysosome [GO:0005764]; midbody [GO:0030496]; phagocytic vesicle [GO:0045335]; protein complex [GO:0043234]	SH3 domain binding [GO:0017124]; SNARE binding [GO:0000149]	autophagy [GO:0006914]; centrosome cycle [GO:0007098]; chromosome segregation [GO:0007059]; DNA repair [GO:0006281]; double-strand break repair via classical nonhomologous end joining [GO:0097680]; maintenance of Golgi location [GO:0051684]; multivesicular body sorting pathway [GO:0071985]; positive regulation of autophagosome maturation [GO:1901098]; receptor catabolic process [GO:0032801]; regu…	7405;	9169138; 10798355; 14702039; 16554811; 16799551; 17891140; 18843052; 18691976; 18552835; 18669648; 19050071; 19369195; 19270696; 19690332; 20643123; 20974968; 20068231; 22542840; 22354037; 22493499; 23954414; 23186163; 23878393; 24056303; 24275569; 24550300; 25533187		9606.ENSP00000348455;	MINT-4658044;	113248;	Q9P2Y5;	Q9P2Y5;	DIP-48652N;			R-HSA-1632852;		2.7.1.137;			Q9P2Y5;
134	VAMP2 SYB2	P63027	VAMP2_HUMAN	Vesicle-associated membrane protein 2 (VAMP-2) (Synaptobrevin-2)	116	12.663	SUBCELLULAR LOCATION: Cytoplasmic vesicle, secretory vesicle, synaptic vesicle membrane; Single-pass type IV membrane protein. Cell junction, synapse, synaptosome. Cell membrane {ECO:0000250|UniProtKB:P63045}. Note=Neuronal synaptic vesicles. Colocalizes with PRKCZ and WDFY2 in intracellular vesicles (PubMed:17313651). {ECO:0000269|PubMed:17313651}.	FUNCTION: Involved in the targeting and/or fusion of transport vesicles to their target membrane. Modulates the gating characteristics of the delayed rectifier voltage-dependent potassium channel KCNB1. {ECO:0000250|UniProtKB:P63045}.	SUBUNIT: Interacts (via N-terminus) with KCNB1 (via N-terminus and C-terminus); stimulates the channel inactivation rate of KCNB1 (By similarity). Part of the SNARE core complex containing SNAP25, VAMP2 and STX1A. This complex binds to CPLX1. Interacts with BVES and STX4 (By similarity). Interacts with VAPA and VAPB. Interacts with WDFY2, PRKCZ and PRKCI (PubMed:17313651). Forms a complex with WD…	D2KHQ9; Q57236; A7GBG3; O55012; O94806; O95721; Q12846	GO:0000149; GO:0005484; GO:0005516; GO:0005543; GO:0005802; GO:0005829; GO:0005886; GO:0005887; GO:0006461; GO:0006887; GO:0006892; GO:0006906; GO:0007269; GO:0008021; GO:0009749; GO:0014047; GO:0015031; GO:0016020; GO:0016079; GO:0016192; GO:0017075; GO:0017156; GO:0017157; GO:0019905; GO:0030054; GO:0030136; GO:0030141; GO:0030665; GO:0030667; GO:0030672; GO:0031201; GO:0031410; GO:0031982; GO:…	cell junction [GO:0030054]; clathrin-coated vesicle [GO:0030136]; clathrin-coated vesicle membrane [GO:0030665]; clathrin-sculpted gamma-aminobutyric acid transport vesicle membrane [GO:0061202]; clathrin-sculpted glutamate transport vesicle membrane [GO:0060203]; clathrin-sculpted monoamine transport vesicle membrane [GO:0070083]; cytoplasmic vesicle [GO:0031410]; cytosol [GO:0005829]; extracell…	cell junction [GO:0030054]; clathrin-coated vesicle [GO:0030136]; clathrin-coated vesicle membrane [GO:0030665]; clathrin-sculpted gamma-aminobutyric acid transport vesicle membrane [GO:0061202]; clathrin-sculpted glutamate transport vesicle membrane [GO:0060203]; clathrin-sculpted monoamine transport vesicle membrane [GO:0070083]; cytoplasmic vesicle [GO:0031410]; cytosol [GO:0005829]; extracell…	calcium-dependent protein binding [GO:0048306]; calmodulin binding [GO:0005516]; phospholipid binding [GO:0005543]; protein self-association [GO:0043621]; SNAP receptor activity [GO:0005484]; SNARE binding [GO:0000149]; syntaxin-1 binding [GO:0017075]; syntaxin binding [GO:0019905]	calcium ion regulated exocytosis [GO:0017156]; cellular response to insulin stimulus [GO:0032869]; eosinophil degranulation [GO:0043308]; exocytosis [GO:0006887]; glutamate secretion [GO:0014047]; Golgi to plasma membrane protein transport [GO:0043001]; long-term synaptic potentiation [GO:0060291]; membrane fusion [GO:0061025]; membrane organization [GO:0061024]; neurotransmitter secretion [GO:00…	6844;	1976629; 14702039; 15489334; 8760387; 7835332; 17313651; 10932255	PTHR21136:SF91;	9606.ENSP00000314214;	MINT-4824900;	112711;	P63027;	P63027;	DIP-39072N;			R-HSA-1445148;R-HSA-181429;R-HSA-181430;R-HSA-210500;R-HSA-212676;R-HSA-264642;R-HSA-264876;R-HSA-421837;R-HSA-422356;R-HSA-432720;R-HSA-432722;R-HSA-449836;R-HSA-5250955;R-HSA-5250958;R-HSA-5250981;R-HSA-5250982;R-HSA-5250989;R-HSA-8856825;R-HSA-8856828;R-HSA-888590;
135	VPS11 RNF108 PP3476	Q9H270	VPS11_HUMAN	Vacuolar protein sorting-associated protein 11 homolog (hVPS11) (RING finger protein 108)	941	107.837	SUBCELLULAR LOCATION: Endosome {ECO:0000269|PubMed:20682791}. Late endosome membrane {ECO:0000269|PubMed:11382755, ECO:0000269|PubMed:21148287}; Peripheral membrane protein {ECO:0000269|PubMed:11382755}; Cytoplasmic side {ECO:0000305}. Lysosome membrane {ECO:0000269|PubMed:11382755, ECO:0000269|PubMed:17897319}; Peripheral membrane protein {ECO:0000269|PubMed:11382755}; Cytoplasmic side {ECO:0000…	FUNCTION: Plays a role in vesicle-mediated protein trafficking to lysosomal compartments including the endocytic membrane transport and autophagic pathways. Believed to act as a core component of the putative HOPS and CORVET endosomal tethering complexes which are proposed to be involved in the Rab5-to-Rab7 endosome conversion probably implicating MON1A/B, and via binding SNAREs and SNARE complex…	SUBUNIT: Core component of at least two putative endosomal tethering complexes, the homotypic fusion and vacuole protein sorting (HOPS) complex and the class C core vacuole/endosome tethering (CORVET) complex. Their common core is composed of the class C Vps proteins VPS11, VPS16, VPS18 and VPS33A, which in HOPS further associates with VPS39 and VPS41 and in CORVET with VPS8 and TGFBRAP1 (PubMed:…	P35226; P60410; O15400; Q8WUH2; Q9H269; Q9P253; Q63615	GO:0000166; GO:0005764; GO:0005765; GO:0005768; GO:0005769; GO:0005770; GO:0005776; GO:0006886; GO:0006904; GO:0006914; GO:0007032; GO:0007040; GO:0008333; GO:0019904; GO:0019905; GO:0030136; GO:0030139; GO:0030674; GO:0030897; GO:0031647; GO:0031902; GO:0034058; GO:0035542; GO:0046872; GO:1902115; GO:1903364; GO:1903955; GO:2000643	autophagosome [GO:0005776]; clathrin-coated vesicle [GO:0030136]; early endosome [GO:0005769]; endocytic vesicle [GO:0030139]; endosome [GO:0005768]; HOPS complex [GO:0030897]; late endosome [GO:0005770]; late endosome membrane [GO:0031902]; lysosomal membrane [GO:0005765]; lysosome [GO:0005764]; metal ion binding [GO:0046872]; nucleotide binding [GO:0000166]; protein binding, bridging [GO:003067…	autophagosome [GO:0005776]; clathrin-coated vesicle [GO:0030136]; early endosome [GO:0005769]; endocytic vesicle [GO:0030139]; endosome [GO:0005768]; HOPS complex [GO:0030897]; late endosome [GO:0005770]; late endosome membrane [GO:0031902]; lysosomal membrane [GO:0005765]; lysosome [GO:0005764]	metal ion binding [GO:0046872]; nucleotide binding [GO:0000166]; protein binding, bridging [GO:0030674]; protein domain specific binding [GO:0019904]; syntaxin binding [GO:0019905]	autophagy [GO:0006914]; endosomal vesicle fusion [GO:0034058]; endosome organization [GO:0007032]; endosome to lysosome transport [GO:0008333]; intracellular protein transport [GO:0006886]; lysosome organization [GO:0007040]; positive regulation of cellular protein catabolic process [GO:1903364]; positive regulation of early endosome to late endosome transport [GO:2000643]; positive regulation of…	55823;	11250079; 11382755; 15489334; 15498874; 14702039; 17897319; 20682791; 20434987; 21269460; 21148287; 22223895; 23351085; 23186163; 23901104; 23593995; 24554770; 25266290; 25783203; 26307567	PTHR23323:SF24;		MINT-1402371;	120930;	Q9H270;	Q9H270;
136	VPS37B	Q9H9H4	VP37B_HUMAN	Vacuolar protein sorting-associated protein 37B (hVps37B) (ESCRT-I complex subunit VPS37B)	285	31.307	SUBCELLULAR LOCATION: Late endosome membrane {ECO:0000269|PubMed:15218037}; Peripheral membrane protein {ECO:0000269|PubMed:15218037}. Note=Recruited to the endosomal membrane in a VPS4A-dependent fashion.	FUNCTION: Component of the ESCRT-I complex, a regulator of vesicular trafficking process. Required for the sorting of endocytic ubiquitinated cargos into multivesicular bodies. May be involved in cell growth and differentiation. {ECO:0000269|PubMed:15218037}.	SUBUNIT: Component of the ESCRT-I complex (endosomal sorting complex required for transport I) which consists of TSG101, VPS28, a VPS37 protein (VPS37A to -D) and MVB12A or MVB12B in a 1:1:1:1 stoichiometry. Interacts with TSG101, VPS28, MVB12A and MVB12B. Component of the ESCRT-I complex (endosomal sorting complex required for transport I) which consists of TSG101, VPS28, a VPS37 protein (VPS37A…	Q08117; Q13895; Q6P1J9; Q96GG9; P07992; Q8TES7-6; O43639; Q13131; P47897-2; Q96HL8; Q96GM5; O60504; Q8TF42; Q548N1	GO:0000813; GO:0005737; GO:0005768; GO:0005886; GO:0010008; GO:0015031; GO:0016197; GO:0016236; GO:0019058; GO:0030496; GO:0031902; GO:0036258; GO:0039702; GO:0043657; GO:0048306; GO:0070062; GO:0075733; GO:1902188; GO:1903774	cytoplasm [GO:0005737]; endosome [GO:0005768]; endosome membrane [GO:0010008]; ESCRT I complex [GO:0000813]; extracellular exosome [GO:0070062]; host cell [GO:0043657]; late endosome membrane [GO:0031902]; midbody [GO:0030496]; plasma membrane [GO:0005886]; calcium-dependent protein binding [GO:0048306]; endosomal transport [GO:0016197]; intracellular transport of virus [GO:0075733]; macroautopha…	cytoplasm [GO:0005737]; endosome [GO:0005768]; endosome membrane [GO:0010008]; ESCRT I complex [GO:0000813]; extracellular exosome [GO:0070062]; host cell [GO:0043657]; late endosome membrane [GO:0031902]; midbody [GO:0030496]; plasma membrane [GO:0005886]	calcium-dependent protein binding [GO:0048306]	endosomal transport [GO:0016197]; intracellular transport of virus [GO:0075733]; macroautophagy [GO:0016236]; multivesicular body assembly [GO:0036258]; positive regulation of viral budding via host ESCRT complex [GO:1903774]; positive regulation of viral release from host cell [GO:1902188]; protein transport [GO:0015031]; viral budding via host ESCRT complex [GO:0039702]; viral life cycle [GO:00…	79720;	14702039; 15489334; 15218037; 18005716; 17853893; 19129479; 21269460; 22405001; 24129315		9606.ENSP00000267202;	MINT-6173622;	122836;	Q9H9H4;	Q9H9H4;		Q9H9H4;		R-HSA-162588;R-HSA-174490;R-HSA-917729;
137	WASHC1 FAM39E WASH1	A8K0Z3	WASH1_HUMAN	WASH complex subunit 1 (CXYorf1-like protein on chromosome 9) (Protein FAM39E) (WAS protein family homolog 1)	465	50.328	SUBCELLULAR LOCATION: Early endosome membrane {ECO:0000269|PubMed:19922874}. Recycling endosome membrane {ECO:0000250|UniProtKB:Q8VDD8}. Late endosome {ECO:0000269|PubMed:22114305, ECO:0000269|PubMed:24344185}. Cytoplasmic vesicle, autophagosome {ECO:0000250|UniProtKB:Q8VDD8}. Cytoplasm, cytoskeleton, microtubule organizing center, centrosome, centriole {ECO:0000250|UniProtKB:Q8VDD8}. Note=Locali…	FUNCTION: Acts as a nucleation-promoting factor (NPF) at the surface of endosomes, where it recruits and activates the Arp2/3 complex to induce actin polymerization, playing a key role in the fission of tubules that serve as transport intermediates during endosome sorting (PubMed:19922874, PubMed:19922875, PubMed:20498093, PubMed:23452853). Its assembly in the WASH core complex seems to inhibit i…	SUBUNIT: Component of the WASH core complex also described as WASH regulatory complex (SHRC) composed of WASH (WASHC1, WASH2P or WASH3P), WASHC2 (WASHC2A or WASHC2C), WASHC3, WASHC4 and WASHC5. The WASH core complex associates via WASHC2 with the F-actin-capping protein dimer (formed by CAPZA1, CAPZA2 or CAPZA3 and CAPZB) in a transient or substoichiometric manner which was initially described as…	Q14457; Q9NV70; Q8IYI6	GO:0001556; GO:0002468; GO:0003779; GO:0005769; GO:0005770; GO:0005776; GO:0005813; GO:0005814; GO:0006887; GO:0007032; GO:0010507; GO:0016197; GO:0022617; GO:0030335; GO:0031083; GO:0031274; GO:0031396; GO:0031625; GO:0031901; GO:0034314; GO:0034383; GO:0034394; GO:0040038; GO:0042098; GO:0042147; GO:0043014; GO:0043015; GO:0043231; GO:0043553; GO:0050776; GO:0055037; GO:0055038; GO:0071203; GO:…	autophagosome [GO:0005776]; BLOC-1 complex [GO:0031083]; centriole [GO:0005814]; centrosome [GO:0005813]; early endosome [GO:0005769]; early endosome membrane [GO:0031901]; intracellular membrane-bounded organelle [GO:0043231]; invadopodium [GO:0071437]; late endosome [GO:0005770]; recycling endosome [GO:0055037]; recycling endosome membrane [GO:0055038]; WASH complex [GO:0071203]; actin binding …	autophagosome [GO:0005776]; BLOC-1 complex [GO:0031083]; centriole [GO:0005814]; centrosome [GO:0005813]; early endosome [GO:0005769]; early endosome membrane [GO:0031901]; intracellular membrane-bounded organelle [GO:0043231]; invadopodium [GO:0071437]; late endosome [GO:0005770]; recycling endosome [GO:0055037]; recycling endosome membrane [GO:0055038]; WASH complex [GO:0071203]	actin binding [GO:0003779]; alpha-tubulin binding [GO:0043014]; gamma-tubulin binding [GO:0043015]; ubiquitin protein ligase binding [GO:0031625]	Arp2/3 complex-mediated actin nucleation [GO:0034314]; dendritic cell antigen processing and presentation [GO:0002468]; endosomal transport [GO:0016197]; endosome organization [GO:0007032]; endosome to plasma membrane protein transport [GO:0099638]; exocytosis [GO:0006887]; extracellular matrix disassembly [GO:0022617]; low-density lipoprotein particle clearance [GO:0034383]; negative regulation …	100287171;	14702039; 15164053; 10655549; 18159949; 19922874; 19922875; 20498093; 22114305; 23452853; 24344185	PTHR23331;			938833;	A8K0Z3;	A8K0Z3;									A8K0Z3;
138	WASHC4 KIAA1033	Q2M389	WASC4_HUMAN	WASH complex subunit 4 (Strumpellin and WASH-interacting protein) (SWIP) (WASH complex subunit SWIP)	1173	136.403	SUBCELLULAR LOCATION: Early endosome {ECO:0000269|PubMed:23676666}.	FUNCTION: Acts at least in part as component of the WASH core complex whose assembly at the surface of endosomes seems to inhibit WASH nucleation-promoting factor (NPF) activity in recruiting and activating the Arp2/3 complex to induce actin polymerization, and which is involved in the regulation of the fission of tubules that serve as transport intermediates during endosome sorting (PubMed:19922…	SUBUNIT: Component of the WASH core complex also described as WASH regulatory complex (SHRC) composed of WASH (WASHC1, WASH2P or WASH3P), WASHC2 (WASHC2A or WASHC2C), WASHC3, WASHC4 and WASHC5. The WASH core complex associates via WASHC2 with the F-actin-capping protein dimer (formed by CAPZA1, CAPZA2 or CAPZA3 and CAPZB) in a transient or substoichiometric manner which was initially described as…		GO:0005768; GO:0005769; GO:0007032; GO:0015031; GO:0016197; GO:0071203	early endosome [GO:0005769]; endosome [GO:0005768]; WASH complex [GO:0071203]; endosomal transport [GO:0016197]; endosome organization [GO:0007032]; protein transport [GO:0015031]	early endosome [GO:0005769]; endosome [GO:0005768]; WASH complex [GO:0071203]		endosomal transport [GO:0016197]; endosome organization [GO:0007032]; protein transport [GO:0015031]	23325;	10470851; 14702039; 16541075; 15489334; 19922875; 20498093; 20068231; 21498477; 21406692; 23186163; 23676666; 21269460	PTHR31409;	9606.ENSP00000328062;	MINT-1198616;	116913;	Q2M389;	Q2M389;
139	XDH XDHA	P47989	XDH_HUMAN	Xanthine dehydrogenase/oxidase [Includes: Xanthine dehydrogenase (XD) (EC 1.17.1.4); Xanthine oxidase (XO) (EC 1.17.3.2) (Xanthine oxidoreductase) (XOR)]	1333	146.424	SUBCELLULAR LOCATION: Cytoplasm {ECO:0000250}. Peroxisome {ECO:0000250}. Secreted.	FUNCTION: Key enzyme in purine degradation. Catalyzes the oxidation of hypoxanthine to xanthine. Catalyzes the oxidation of xanthine to uric acid. Contributes to the generation of reactive oxygen species. Has also low oxidase activity towards aldehydes (in vitro). {ECO:0000269|PubMed:17301077}.	SUBUNIT: Homodimer. Interacts with BTN1A1 (By similarity). {ECO:0000250}.		GO:0001933; GO:0001937; GO:0004854; GO:0004855; GO:0005506; GO:0005615; GO:0005777; GO:0005829; GO:0006195; GO:0006919; GO:0007595; GO:0009055; GO:0009115; GO:0010629; GO:0016529; GO:0016614; GO:0016903; GO:0042803; GO:0043546; GO:0045602; GO:0050660; GO:0051537; GO:0051898; GO:1900745; GO:1900747; GO:2000379; GO:2001213	cytosol [GO:0005829]; extracellular space [GO:0005615]; peroxisome [GO:0005777]; sarcoplasmic reticulum [GO:0016529]; 2 iron, 2 sulfur cluster binding [GO:0051537]; electron transfer activity [GO:0009055]; flavin adenine dinucleotide binding [GO:0050660]; iron ion binding [GO:0005506]; molybdopterin cofactor binding [GO:0043546]; oxidoreductase activity, acting on CH-OH group of donors [GO:001661…	cytosol [GO:0005829]; extracellular space [GO:0005615]; peroxisome [GO:0005777]; sarcoplasmic reticulum [GO:0016529]	2 iron, 2 sulfur cluster binding [GO:0051537]; electron transfer activity [GO:0009055]; flavin adenine dinucleotide binding [GO:0050660]; iron ion binding [GO:0005506]; molybdopterin cofactor binding [GO:0043546]; oxidoreductase activity, acting on CH-OH group of donors [GO:0016614]; oxidoreductase activity, acting on the aldehyde or oxo group of donors [GO:0016903]; protein homodimerization acti…	activation of cysteine-type endopeptidase activity involved in apoptotic process [GO:0006919]; lactation [GO:0007595]; negative regulation of endothelial cell differentiation [GO:0045602]; negative regulation of endothelial cell proliferation [GO:0001937]; negative regulation of gene expression [GO:0010629]; negative regulation of protein kinase B signaling [GO:0051898]; negative regulation of pr…	7498;	8224915; 8135849; 8670112; 9153281; 10844591; 18780401; 24275569; 17301077; 11379872; 14551354; 16959974		9606.ENSP00000368727;		113335;	P47989;	P47989;			MetaCyc:HS08270-MONOMER;	R-HSA-74259;R-HSA-8851680;		1.17.1.4;	P47989;
140	ZC3H12A MCPIP MCPIP1	Q5D1E8	ZC12A_HUMAN	Endoribonuclease ZC3H12A (EC 3.1.-.-) (Monocyte chemotactic protein-induced protein 1) (MCP-induced protein 1) (MCPIP-1) (Regnase-1) (Reg1) (Zinc finger CCCH domain-containing protein 12A)	599	65.699	SUBCELLULAR LOCATION: Nucleus {ECO:0000269|PubMed:16574901}. Cytoplasm {ECO:0000269|PubMed:18178554, ECO:0000269|PubMed:19909337, ECO:0000269|PubMed:22055188}. Cytoplasm, P-body {ECO:0000269|PubMed:22055188, ECO:0000269|PubMed:26134560}. Rough endoplasmic reticulum membrane {ECO:0000250|UniProtKB:Q5D1E7}; Peripheral membrane protein {ECO:0000250|UniProtKB:Q5D1E7}; Cytoplasmic side {ECO:0000250|Un…	FUNCTION: Endoribonuclease involved in various biological functions such as cellular inflammatory response and immune homeostasis, glial differentiation of neuroprogenitor cells, cell death of cardiomyocytes, adipogenesis and angiogenesis. Functions as an endoribonuclease involved in mRNA decay (PubMed:19909337). Modulates the inflammatory response by promoting the degradation of a set of transla…	SUBUNIT: Oligomer (PubMed:22055188, PubMed:23355615). Found in a deubiquitination complex with TANK, USP10 and ZC3H12A; this complex inhibits genotoxic stress- or interleukin-1-beta-mediated NF-kappaB activation by promoting IKBKG or TRAF6 deubiquitination (PubMed:25861989). Interacts with IKBKG; this interaction increases in response to DNA damage (PubMed:25861989). Interacts with TANK; this int…	Q9NZD4; Q9Y297; Q9Y6K9; O43187; Q7Z4N8; P84022; Q14694	GO:0000294; GO:0000932; GO:0001525; GO:0001933; GO:0002230; GO:0003677; GO:0003682; GO:0003723; GO:0003729; GO:0003730; GO:0004521; GO:0004532; GO:0004540; GO:0005634; GO:0005654; GO:0005737; GO:0005791; GO:0005856; GO:0006351; GO:0006915; GO:0006954; GO:0006974; GO:0007399; GO:0010468; GO:0010508; GO:0010595; GO:0010628; GO:0010629; GO:0010656; GO:0010884; GO:0010942; GO:0016579; GO:0030154; GO:…	cytoplasm [GO:0005737]; cytoplasmic ribonucleoprotein granule [GO:0036464]; cytoskeleton [GO:0005856]; extrinsic component of endoplasmic reticulum membrane [GO:0042406]; nucleoplasm [GO:0005654]; nucleus [GO:0005634]; P-body [GO:0000932]; protein complex [GO:0043234]; rough endoplasmic reticulum [GO:0005791]; rough endoplasmic reticulum membrane [GO:0030867]; chromatin binding [GO:0003682]; DNA …	cytoplasm [GO:0005737]; cytoplasmic ribonucleoprotein granule [GO:0036464]; cytoskeleton [GO:0005856]; extrinsic component of endoplasmic reticulum membrane [GO:0042406]; nucleoplasm [GO:0005654]; nucleus [GO:0005634]; P-body [GO:0000932]; protein complex [GO:0043234]; rough endoplasmic reticulum [GO:0005791]; rough endoplasmic reticulum membrane [GO:0030867]	chromatin binding [GO:0003682]; DNA binding [GO:0003677]; endoribonuclease activity [GO:0004521]; exoribonuclease activity [GO:0004532]; metal ion binding [GO:0046872]; miRNA binding [GO:0035198]; mRNA 3'-UTR AU-rich region binding [GO:0035925]; mRNA 3'-UTR binding [GO:0003730]; mRNA binding [GO:0003729]; ribonuclease activity [GO:0004540]; ribosome binding [GO:0043022]; RNA binding [GO:0003723];…	3'-UTR-mediated mRNA destabilization [GO:0061158]; angiogenesis [GO:0001525]; apoptotic process [GO:0006915]; cell differentiation [GO:0030154]; cellular response to chemokine [GO:1990869]; cellular response to DNA damage stimulus [GO:0006974]; cellular response to glucose starvation [GO:0042149]; cellular response to interleukin-1 [GO:0071347]; cellular response to ionomycin [GO:1904637]; cellul…	80149;	16574901; 14702039; 16710414; 15489334; 18178554; 18364357; 19185603; 19747262; 19909337; 20137095; 22055188; 22037600; 23185455; 24048733; 23500036; 23186163; 23355615; 24191027; 26320658; 25861989; 26134560; 22561375		9606.ENSP00000362174;	MINT-6776367;	123141;	Q5D1E8;	Q5D1E8;
141	ZDHHC11 ZNF399	Q9H8X9	ZDH11_HUMAN	Probable palmitoyltransferase ZDHHC11 (EC 2.3.1.225) (Zinc finger DHHC domain-containing protein 11) (DHHC-11) (Zinc finger protein 399)	412	45.975	SUBCELLULAR LOCATION: Membrane {ECO:0000305}; Multi-pass membrane protein {ECO:0000305}.				GO:0005783; GO:0016021; GO:0019706	endoplasmic reticulum [GO:0005783]; integral component of membrane [GO:0016021]; protein-cysteine S-palmitoyltransferase activity [GO:0019706]	endoplasmic reticulum [GO:0005783]; integral component of membrane [GO:0016021]	protein-cysteine S-palmitoyltransferase activity [GO:0019706]		79844;	12975309; 14702039; 15372022; 15489334		9606.ENSP00000283441;		122935;
142	ZFYVE27 SPG33	Q5T4F4	ZFY27_HUMAN	Protrudin (Spastic paraplegia 33 protein) (Zinc finger FYVE domain-containing protein 27)	411	45.843	SUBCELLULAR LOCATION: Recycling endosome membrane {ECO:0000250|UniProtKB:Q6P7B7}; Multi-pass membrane protein {ECO:0000255}. Endoplasmic reticulum membrane {ECO:0000269|PubMed:19289470, ECO:0000269|PubMed:23969831, ECO:0000269|PubMed:24668814}; Multi-pass membrane protein {ECO:0000269|PubMed:23969831}. Cell projection, growth cone membrane {ECO:0000250|UniProtKB:Q3TXX3}; Multi-pass membrane prote…	FUNCTION: Key regulator of RAB11-dependent vesicular trafficking during neurite extension through polarized membrane transport (PubMed:17082457). Promotes axonal elongation and contributes to the establishment of neuronal cell polarity (By similarity). Involved in nerve growth factor-induced neurite formation in VAPA-dependent manner (PubMed:19289470). Contributes to both the formation and stabil…	SUBUNIT: Can form homooligomers (monomers, dimers and tetramers) (PubMed:23969831). Interacts with RAB11A (GDP-bound form); regulates RAB11A (PubMed:17082457). Interacts with FKBP8; may negatively regulate ZFYVE27 phosphorylation (PubMed:17082457, PubMed:18459960). Interacts with VAPA (via MSP domain); may regulate ZFYVE27 retention in the endoplasmic reticulum and its function in cell projection…	Q14318; P62491; P18067; Q9P0L0; O95292	GO:0005783; GO:0016192; GO:0030176; GO:0030424; GO:0030425; GO:0031175; GO:0032584; GO:0043621; GO:0045773; GO:0046872; GO:0048011; GO:0055038; GO:0071782; GO:0071787; GO:0072659	axon [GO:0030424]; dendrite [GO:0030425]; endoplasmic reticulum [GO:0005783]; endoplasmic reticulum tubular network [GO:0071782]; growth cone membrane [GO:0032584]; integral component of endoplasmic reticulum membrane [GO:0030176]; recycling endosome membrane [GO:0055038]; metal ion binding [GO:0046872]; protein self-association [GO:0043621]; endoplasmic reticulum tubular network formation [GO:00…	axon [GO:0030424]; dendrite [GO:0030425]; endoplasmic reticulum [GO:0005783]; endoplasmic reticulum tubular network [GO:0071782]; growth cone membrane [GO:0032584]; integral component of endoplasmic reticulum membrane [GO:0030176]; recycling endosome membrane [GO:0055038]	metal ion binding [GO:0046872]; protein self-association [GO:0043621]	endoplasmic reticulum tubular network formation [GO:0071787]; neuron projection development [GO:0031175]; neurotrophin TRK receptor signaling pathway [GO:0048011]; positive regulation of axon extension [GO:0045773]; protein localization to plasma membrane [GO:0072659]; vesicle-mediated transport [GO:0016192]	118813;	14702039; 15164054; 15489334; 17974005; 17082457; 18459960; 19289470; 21976701; 16826525; 18606302; 23969831; 24668814		9606.ENSP00000348593;		125623;	Q5T4F4;	Q5T4F4;	DIP-61530N;	Q5T4F4;
143	ZNF622 ZPR9	Q969S3	ZN622_HUMAN	Zinc finger protein 622 (Zinc finger-like protein 9)		477	54,272	SUBCELLULAR LOCATION: Cytoplasm {ECO:0000269|PubMed:11802789}. Nucleus {ECO:0000269|PubMed:11802789}.	FUNCTION: May behave as an activator of the bound transcription factor, MYBL2, and be involved in embryonic development.	SUBUNIT: Homo- and heterodimer. Interacts with MELK and MYBL2 (PubMed:11802789, PubMed:12645566). Interacts with DNAJC21 (PubMed:27346687). {ECO:0000269|PubMed:11802789, ECO:0000269|PubMed:12645566, ECO:0000269|PubMed:27346687}.	Q99683	GO:0003723; GO:0005634; GO:0005730; GO:0005794; GO:0005829; GO:0008270; GO:0008631; GO:0022625; GO:0030687; GO:0033674; GO:0042273; GO:0043065; GO:0043410; GO:0046330	cytosol [GO:0005829]; cytosolic large ribosomal subunit [GO:0022625]; Golgi apparatus [GO:0005794]; nucleolus [GO:0005730]; nucleus [GO:0005634]; preribosome, large subunit precursor [GO:0030687]; RNA binding [GO:0003723]; zinc ion binding [GO:0008270]; intrinsic apoptotic signaling pathway in response to oxidative stress [GO:0008631]; positive regulation of apoptotic process [GO:0043065]; positi…	cytosol [GO:0005829]; cytosolic large ribosomal subunit [GO:0022625]; Golgi apparatus [GO:0005794]; nucleolus [GO:0005730]; nucleus [GO:0005634]; preribosome, large subunit precursor [GO:0030687]	RNA binding [GO:0003723]; zinc ion binding [GO:0008270]	intrinsic apoptotic signaling pathway in response to oxidative stress [GO:0008631]; positive regulation of apoptotic process [GO:0043065]; positive regulation of JNK cascade [GO:0046330]; positive regulation of kinase activity [GO:0033674]; positive regulation of MAPK cascade [GO:0043410]; ribosomal large subunit biogenesis [GO:0042273]	90441;	11802789; 15489334; 12645566; 18669648; 20068231; 21269460; 22223895; 27346687		9606.ENSP00000310042;	MINT-261676;	124717;	Q969S3;										Q969S3;
